# Supplementary material for: Mapping coral calcification strategies from in situ boron isotope and trace element measurements of the tropical coral Siderastrea siderea
Source: Sci Rep. 2021 Jan 12;11:472. doi: 10.1038/s41598-020-78778-1 (PMC7804963; doi:10.1038/s41598-020-78778-1)
Supplement: Supplementary file 1 — Supplementary Information 1. [file 41598_2020_78778_MOESM1_ESM.xlsx]

## Sheet: Tab S1 - Solution data
Tab S1. Solution data
nb. The data below are set out in a grid format from right to left (such as A is the far right column and D is the far left). They are numbered with 1 at the top (youngest sample in each column) and 6 at the bottom (oldest sample in each column). This mimics the sampling plan in Figure 2.
a. MC-ICPMS solution d11B data grid (permille)
b. MC-ICPMS solution d11B data external uncertainty (2SD, permille)
c. Combined table of d11B and 2SD (permille)
a. MC-ICPMS solution data						c. Combined data
	D	C	B	A			D		C		B		A
1	22.7631	22.8318	22.5444	22.4323		1	22.7631	0.397338	22.8318	0.512311	22.5444	0.521616	22.4323	0.606977
2	22.592	22.9813	22.7597	21.9994		2	22.592	0.452371	22.9813	0.621307	22.7597	0.258041	21.9994	0.550574
3	21.3066	21.8349	22.4993	21.9485		3	21.3066	0.442121	21.8349	0.623476	22.4993	0.22348	21.9485	0.558264
4	22.6114	22.9808	23.4829	23.9692		4	22.6114	0.249519	22.9808	0.241109	23.4829	0.276093	23.9692	0.280942
5		23.2525	23.9406	24.3229		5			23.2525	0.218111	23.9406	0.268425	24.3229	0.31598
6		23.7009	23.9781	23.5621		6			23.7009	0.229189	23.9781	0.292523	23.5621	0.229772
b. Solution data external uncertainty (2SD)
	D	C	B	A
1	0.397338	0.512311	0.521616	0.606977
2	0.452371	0.621307	0.258041	0.550574
3	0.442121	0.623476	0.22348	0.558264
4	0.249519	0.241109	0.276093	0.280942
5		0.218111	0.268425	0.31598
6		0.229189	0.292523	0.229772
