# Supplementary material for: Mapping coral calcification strategies from in situ boron isotope and trace element measurements of the tropical coral Siderastrea siderea
Source: Sci Rep. 2021 Jan 12;11:472. doi: 10.1038/s41598-020-78778-1 (PMC7804963; doi:10.1038/s41598-020-78778-1)
Supplement: Supplementary file 2 — Supplementary Information 2. [file 41598_2020_78778_MOESM2_ESM.xlsx]

## Sheet: d11B_data
Raw Data																																3 SD Removal
Cycle	#1	#2	#3	#4	#5	#6	#7	#8	#9	#10	#11	#12	#13	#14	#15	#16	#17	#18	#19	#20	#21	#22	#23	#24	#25	#26	#27	#28	#29	#30		Cycle	#1	#2	#3	#4	#5	#6	#7	#8	#9	#10	#11	#12	#13	#14	#15	#16	#17
1	22.1887	23.3867	19.8545	20.5688	23.0567	21.2152	22.1582	21.2758	23.9447	22.7341	22.1677	21.2819	22.2448	20.1451	21.0784	21.4653	20.7823	22.9778	22.6334	21.1548	23.2818	20.6591	25.2008	23.4253	23.3395	22.6295	23.6811	23.1505	19.1237	22.8773		1	22.1887	23.3867		20.5688	23.0567	21.2152	22.1582	21.2758	23.9447	22.7341	22.1677	21.2819	22.2448	20.1451	21.0784	21.4653	20.7823
2	22.1998	23.3812	23.1166	23.1555	22.9497	23.1805	22.8831	23.0305	24.8269	22.2572	23.5724	24.3907	22.7873	20.614	21.434	21.1697	21.757	18.9432	20.8526	23.1965	23.7361	21.2098	26.395	27.3727	22.8236	23.58	21.8779	20.8847	24.1251	19.5491		2	22.1998	23.3812	23.1166	23.1555	22.9497	23.1805	22.8831	23.0305	24.8269	22.2572	23.5724	24.3907	22.7873	20.614	21.434	21.1697	21.757
3	24.0649	22.1998	23.3662	22.3181	23.9693	24.6675	23.3151	23.2769	23.7685	23.5157	22.5929	22.5659	23.6623	20.8413	20.1824	21.6229	22.9209	20.3172	23.1144	22.5888	24.4759	27.2547	23.5517	26.8449	26.9546	27.5439	23.0936	23.3355	24.4033	21.5603		3	24.0649	22.1998	23.3662	22.3181	23.9693	24.6675	23.3151	23.2769	23.7685	23.5157	22.5929	22.5659	23.6623	20.8413	20.1824	21.6229	22.9209
4	23.8883	22.9016	25.7297	23.1652	23.0635	23.443	23.4402	22.8732	23.7654	22.3973	22.0692	24.0054	21.5251	23.8604	21.6401	20.4428	21.6654	21.7069	19.9866	21.236	24.3444	24.725	25.7465	25.503	24.9676	21.0914	23.9862	23.6517	20.29	22.566		4	23.8883	22.9016	25.7297	23.1652	23.0635	23.443	23.4402	22.8732	23.7654	22.3973	22.0692	24.0054	21.5251	23.8604	21.6401	20.4428	21.6654
5	22.53	23.1409	23.1245	23.6262	23.0779	24.2467	23.0048	24.0205	23.4608	24.1973	23.8419	22.9693	25.7395	22.1029	23.8607	20.8554	21.1009	23.0093	23.3992	22.0586	24.7755	23.9566	26.4823	24.4929	24.429	24.739	21.3913	22.2076	25.152	22.1998		5	22.53	23.1409	23.1245	23.6262	23.0779	24.2467	23.0048	24.0205	23.4608	24.1973	23.8419	22.9693	25.7395	22.1029	23.8607	20.8554	21.1009
6	22.7516	22.9775	20.5903	23.4082	23.7363	23.284	22.2893	24.0176	21.6847	22.0855	22.7968	24.0202	23.774	21.7354	22.1006	21.1716	21.9394	22.336	20.3824	26.1133	26.5756	25.4258	25.4874	22.9398	24.4282	25.1173	24.5629	22.3728	21.1604	22.4708		6	22.7516	22.9775	20.5903	23.4082	23.7363	23.284	22.2893	24.0176	21.6847	22.0855	22.7968	24.0202	23.774	21.7354	22.1006	21.1716	21.9394
7	23.3564	22.209	21.6716	23.7368	24.0024	22.6804	21.9548	23.6196	21.2829	24.1755	22.9784	22.9355	23.0593	21.8517	22.092	20.1572	20.8032	21.6015	21.5492	22.2392	25.4115	25.8455	25.0898	26.5625	24.5249	26.3978	26.3195	22.5633	22.9345	22.7253		7	23.3564	22.209	21.6716	23.7368	24.0024	22.6804	21.9548	23.6196	21.2829	24.1755	22.9784	22.9355	23.0593	21.8517	22.092	20.1572	20.8032
8	21.3998	23.8974	21.5686	22.5128	21.2725	22.9273	22.4744	23.7461	22.6543	23.1269	22.8121	21.0136	21.3353	21.753	21.6615	19.9877	22.5262	25.5513	23.3192	24.7797	25.6745	25.2417	25.5222	26.5186	24.7694	22.0542	24.5303	22.58	19.2581	22.6313		8	21.3998	23.8974	21.5686	22.5128	21.2725	22.9273	22.4744	23.7461	22.6543	23.1269	22.8121	21.0136	21.3353	21.753	21.6615	19.9877	22.5262
9	22.6629	22.8091	24.5969	23.0699	24.7832	22.1742	21.8642	23.0678	23.2995	22.5566	22.2467	23.2169	21.5986	21.7494	21.1411	18.7804	19.2466	20.782	20.832	22.2651	25.6084	23.2747	26.3186	25.4097	23.5073	26.1377	24.0858	22.3622	24.0437	21.568		9	22.6629	22.8091	24.5969	23.0699	24.7832	22.1742	21.8642	23.0678	23.2995	22.5566	22.2467	23.2169	21.5986	21.7494	21.1411	18.7804	19.2466
10	22.3048	22.2005	23.0629	24.3616	25.3286	21.7286	22.9649	22.533	23.8251	21.4873	22.6155	22.4189	22.7234	22.2931	21.0008	19.9283	19.7662	23.0604	22.5591	23.6125	23.2846	24.1203	26.2501	24.9667	25.0564	24.4528	23.5281	22.9421	23.0148	24.4152		10	22.3048	22.2005	23.0629	24.3616	25.3286	21.7286	22.9649	22.533	23.8251	21.4873	22.6155	22.4189	22.7234	22.2931	21.0008	19.9283	19.7662
11	23.6352	21.6069	23.7985	23.1721	20.5327	24.8785	23.0025	25.5214	23.0758	21.9515	22.1498	22.6861	22.3806	21.2612	20.7345	20.538	19.779	21.1999	21.2051	22.1	23.7548	22.194	24.06	23.4664	24.9491	23.1359	23.7265	21.0019	23.2734	23.9797		11	23.6352	21.6069	23.7985	23.1721	20.5327	24.8785	23.0025	25.5214	23.0758	21.9515	22.1498	22.6861	22.3806	21.2612	20.7345	20.538	19.779
12	22.1706	25.4022	23.7343	22.1109	22.9119	24.4847	23.2711	23.7937	24.2425	22.6534	22.4564	22.9194	22.6556	21.1673	19.1218	19.8791	21.9181	18.2432	21.9254	22.0108	24.2943	25.5349	25.7674	26.4711	22.3754	25.4626	24.3541	24.265	24.7995	19.5737		12	22.1706	25.4022	23.7343	22.1109	22.9119	24.4847	23.2711	23.7937	24.2425	22.6534	22.4564	22.9194	22.6556	21.1673	19.1218	19.8791	21.9181
13	22.7718	22.8777	24.1538	24.7847	25.5141	22.5467	22.4382	22.5514	23.7368	23.0215	22.7638	22.7093	22.4886	20.598	21.6025	23.4403	18.1845	25.3136	21.0865	23.4473	22.9539	24.8668	24.6966	24.5984	23.3879	21.2577	24.326	23.4602	21.6216	24.089		13	22.7718	22.8777	24.1538	24.7847	25.5141	22.5467	22.4382	22.5514	23.7368	23.0215	22.7638	22.7093	22.4886	20.598	21.6025	23.4403	18.1845
14	24.9561	24.8471	24.0678	23.3422	23.3759	23.6753	21.8938	24.2123	23.1296	22.1745	21.7677	22.6351	22.3403	21.2862	20.7811	22.3124	23.2088	22.6931	21.2607	21.7432	23.2351	25.9121	23.679	24.7079	25.1765	23.7726	23.3451	22.3837	23.348	21.6571		14	24.9561	24.8471	24.0678	23.3422	23.3759	23.6753	21.8938	24.2123	23.1296	22.1745	21.7677	22.6351	22.3403	21.2862	20.7811	22.3124	23.2088
15	23.0927	25.7922	22.5348	24.2655	24.8264	25.1308	23.2641	23.6975	23.0289	23.4246	22.0509	21.6805	23.4652	21.2245	21.5087	20.3498	21.0431	22.3409	20.6102	22.1082	21.5599	24.0856	22.9401	24.8882	24.0497	24.8805	22.0996	23.4212	20.9605	22.2018		15	23.0927	25.7922	22.5348	24.2655	24.8264	25.1308	23.2641	23.6975	23.0289	23.4246	22.0509	21.6805	23.4652	21.2245	21.5087	20.3498	21.0431
16	24.8877	23.192	24.7546	21.158	25.5386	23.2806	24.4015	22.8847	21.8314	22.0058	22.5072	21.836	23.2044	22.4974	20.8488	23.0138	19.2673	20.5713	20.3238	20.4987	23.4663	26.3537	26.4476	25.7129	23.6562	22.8198	23.2793	22.581	22.1788	22.4372		16	24.8877	23.192	24.7546	21.158	25.5386	23.2806	24.4015	22.8847	21.8314	22.0058	22.5072	21.836	23.2044	22.4974	20.8488	23.0138	19.2673
17	23.4016	21.7559	23.6062	23.9326	23.4141	22.6432	23.1908	22.7866	22.8323	22.686	21.6461	22.0659	23.5981	22.7064	22.4877	20.992	20.9465	19.1797	21.3292	20.9685	25.0286	25.4851	23.9608	23.8473	25.6795	23.5008	25.8715	21.7905	23.2388	19.8925		17	23.4016	21.7559	23.6062	23.9326	23.4141	22.6432	23.1908	22.7866	22.8323	22.686	21.6461	22.0659	23.5981	22.7064	22.4877	20.992	20.9465
18	23.5467	24.7781	23.2676	24.9051	27.0427	23.9583	21.5458	21.7433	22.2859	22.0813	22.5646	24.181	22.8818	22.1129	22.4389	20.3284	20.1159	21.9685	21.8007	18.9222	24.9769	23.5573	24.9718	24.6482	23.8073	24.0919	22.4164	21.0263	21.7175	21.7718		18	23.5467	24.7781	23.2676	24.9051		23.9583	21.5458	21.7433	22.2859	22.0813	22.5646	24.181	22.8818	22.1129	22.4389	20.3284	20.1159
19	22.876	23.6912	23.3126	23.3757	24.4015	22.4743	21.7913	24.0728	22.7235	23.3889	23.0183	21.4767	22.6481	22.072	21.4496	18.4055	22.0504	21.3637	22.8309	17.7714	25.0691	23.4933	26.6257	24.9853	22.283	22.6187	24.5221	21.9991	21.2725	21.2259		19	22.876	23.6912	23.3126	23.3757	24.4015	22.4743	21.7913	24.0728	22.7235	23.3889	23.0183	21.4767	22.6481	22.072	21.4496	18.4055	22.0504
20	24.4919	22.8898	24.5034	23.2988	24.0852	22.7594	24.2384	22.6481	22.3966	21.9176	22.2945	21.6184	22.9074	22.7638	23.6679	19.4881	20.2715	22.0632	22.3585	23.6275	25.2667	25.6335	25.2586	24.0752	23.6945	24.3034	23.3912	21.6815	21.047	21.8997		20	24.4919	22.8898	24.5034	23.2988	24.0852	22.7594	24.2384	22.6481	22.3966	21.9176	22.2945	21.6184	22.9074	22.7638	23.6679	19.4881	20.2715
21	22.959	24.5764	23.4086	22.5643	23.699	22.219	22.6297	23.9988	23.3064	23.0418	21.9754	23.2725	23.8687	21.6165	23.5753	21.436	19.6726	23.0617	20.9042	23.7727	26.4002	20.4967	25.5786	24.0673	23.525	23.6836	22.5199	23.4546	21.3756	20.0455		21	22.959	24.5764	23.4086	22.5643	23.699	22.219	22.6297	23.9988	23.3064	23.0418	21.9754	23.2725	23.8687	21.6165	23.5753	21.436	19.6726
22	23.849	22.0067	23.7816	24.6723	24.3186	22.1838	22.3482	24.1484	21.6501	23.1967	22.2997	22.5601	22.6495	23.1625	21.569	22.4337	20.57	22.5644	21.6119	21.686	24.3869	26.3275	25.2281	23.7178	22.9843	25.3506	23.5512	20.5156	21.5295	21.8947		22	23.849	22.0067	23.7816	24.6723	24.3186	22.1838	22.3482	24.1484	21.6501	23.1967	22.2997	22.5601	22.6495	23.1625	21.569	22.4337	20.57
23	23.5855	22.7218	24.3319	24.564	24.1758	21.9892	22.1729	22.4172	22.1101	22.5958	22.3268	23.3556	21.9607	22.0573	20.2627	23.8729	21.9145	25.1896	21.9377	22.3072	22.7344	24.8527	27.7298	23.9115	23.9466	22.721	23.6341	25.6232	20.224	21.7113		23	23.5855	22.7218	24.3319	24.564	24.1758	21.9892	22.1729	22.4172	22.1101	22.5958	22.3268	23.3556	21.9607	22.0573	20.2627	23.8729	21.9145
24	23.583	21.9731	23.1202	23.6308	23.8009	23.1923	23.5973	22.6716	22.4954	21.6706	21.4505	23.2785	22.4691	22.2896	19.1015	21.1743	21.7181	22.978	23.5134	25.2192	23.4693	24.5217	25.3407	23.6978	24.6701	24.5365	23.1348	21.4085	21.9091	20.5419		24	23.583	21.9731	23.1202	23.6308	23.8009	23.1923	23.5973	22.6716	22.4954	21.6706	21.4505	23.2785	22.4691	22.2896	19.1015	21.1743	21.7181
25	22.927	23.2521	24.5478	23.1547	21.8901	21.3891	22.6943	23.3927	22.5299	22.1826	22.7026	22.3106	22.0998	22.956	20.8484	20.9161	22.271	22.5828	22.3752	22.8792	25.6745	23.5053	25.0249	23.6218	24.303	23.4924	24.2185	21.0812	23.2273	21.4277		25	22.927	23.2521	24.5478	23.1547	21.8901	21.3891	22.6943	23.3927	22.5299	22.1826	22.7026	22.3106	22.0998	22.956	20.8484	20.9161	22.271
26	23.0448	23.3072	22.0484	22.8225	23.1595	24.1367	22.2927	22.6369	23.369	22.3034	22.9771	24.1822	21.7169	21.1397	19.8322	21.0858	20.3677	21.2923	23.0945	23.4511	21.9184	23.6003	23.2198	23.1422	23.817	21.9703	22.6176	22.7894	25.6307	23.5993		26	23.0448	23.3072	22.0484	22.8225	23.1595	24.1367	22.2927	22.6369	23.369	22.3034	22.9771	24.1822	21.7169	21.1397	19.8322	21.0858	20.3677
27	24.0645	22.2649	23.6492	21.8172	22.6873	25.0775	25.1068	22.7114	23.764	22.5811	21.5824	23.1077	22.8318	20.6228	18.2023	21.3871	19.5379	21.152	21.3626	20.9752	24.1407	23.521	24.3867	26.2892	23.6684	22.6967	24.1534	23.9243	21.9233	22.9527		27	24.0645	22.2649	23.6492	21.8172	22.6873	25.0775	25.1068	22.7114	23.764	22.5811	21.5824	23.1077	22.8318	20.6228	18.2023	21.3871	19.5379
28	22.2367	22.4261	22.9378	22.2227	22.8637	21.7235	23.8894	22.6904	22.6322	21.3077	21.9929	22.7922	22.971	23.0405	20.3911	19.3634	20.0535	19.6857	20.9441	21.8046	23.4207	24.2321	24.5129	25.2472	26.6008	24.6837	23.8782	23.0737	22.4983	22.433		28	22.2367	22.4261	22.9378	22.2227	22.8637	21.7235	23.8894	22.6904	22.6322	21.3077	21.9929	22.7922	22.971	23.0405	20.3911	19.3634	20.0535
29	22.9855	21.9939	23.5069	21.8136	22.9958	22.8784	22.0552	22.4963	23.1111	21.4535	23.7806	22.7762	21.5208	22.7083	19.4918	21.1956	21.3395	21.9955	21.139	21.0148	23.2181	22.1306	25.3505	23.8141	25.3046	23.4532	22.3863	16.7303	24.4292	22.3968		29	22.9855	21.9939	23.5069	21.8136	22.9958	22.8784	22.0552	22.4963	23.1111	21.4535	23.7806	22.7762	21.5208	22.7083	19.4918	21.1956	21.3395
30	24.5447	22.8235	23.1786	24.1812	24.365	21.2336	23.0009	22.9487	23.0226	22.9126	21.6467	22.6438	21.302	22.1844	19.5763	20.1466	19.0851	22.3514	20.9408	21.8604	22.0028	22.702	24.5562	24.3799	24.647	22.6846	25.0834	22.9988	20.4823	19.6676		30	24.5447	22.8235	23.1786	24.1812	24.365	21.2336	23.0009	22.9487	23.0226	22.9126	21.6467	22.6438	21.302	22.1844	19.5763	20.1466	19.0851
31	22.9813	22.4133	23.5352	22.5386	25.9564	23.7898	22.4103	23.8814	21.8564	23.4823	22.7258	22.2085	22.1954	22.1725	18.8258	20.6569	20.7017	19.4407	21.3127	20.836	23.3637	23.8949	23.9035	24.4833	24.5964	24.1877	24.0388	18.9378	23.0378	20.017		31	22.9813	22.4133	23.5352	22.5386	25.9564	23.7898	22.4103	23.8814	21.8564	23.4823	22.7258	22.2085	22.1954	22.1725	18.8258	20.6569	20.7017
32	23.1496	22.3538	23.3446	22.2948	24.2692	23.3142	24.7288	23.4713	23.5267	23.3391	22.9172	22.6121	23.125	20.5479	21.8386	20.5414	19.0539	22.4697	20.4352	19.6674	23.5898	24.7046	22.5553	25.0702	23.1761	24.7519	22.4675	23.0121	20.3973	23.6394		32	23.1496	22.3538	23.3446	22.2948	24.2692	23.3142	24.7288	23.4713	23.5267	23.3391	22.9172	22.6121	23.125	20.5479	21.8386	20.5414	19.0539
33	24.4432	22.9084	22.9506	23.1769	23.5504	22.8295	22.1576	23.3871	23.2913	21.9162	23.0021	21.7659	22.7655	22.4811	18.385	20.5968	20.4752	19.1977	21.2773	21.411	24.046	25.3303	24.7243	23.9908	24.6288	24.5525	23.1719	22.9139	21.3802	24.4176		33	24.4432	22.9084	22.9506	23.1769	23.5504	22.8295	22.1576	23.3871	23.2913	21.9162	23.0021	21.7659	22.7655	22.4811	18.385	20.5968	20.4752
34	24.147	23.9293	22.0955	23.4225	23.5352	23.1252	21.7681	22.9553	22.5877	23.3135	21.5221	21.7586	23.1646	23.6505	21.8919	20.1782	19.3989	18.4532	21.47	24.2956	23.8193	24.981	25.0086	26.3771	24.0425	23.0349	22.521	21.3892	21.639	21.2491		34	24.147	23.9293	22.0955	23.4225	23.5352	23.1252	21.7681	22.9553	22.5877	23.3135	21.5221	21.7586	23.1646	23.6505	21.8919	20.1782	19.3989
35	23.3868	21.1267	22.0666	23.6382	24.0112	22.8679	23.2903	23.7466	23.4557	21.9318	20.4009	22.043	22.1134	19.7886	21.1569	21.5466	22.2124	22.14	22.9975	21.4377	24.5447	25.3524	25.6391	24.709	25.4639	24.7161	24.1984	22.5472	15.962	21.6158		35	23.3868	21.1267	22.0666	23.6382	24.0112	22.8679	23.2903	23.7466	23.4557	21.9318	20.4009	22.043	22.1134	19.7886	21.1569	21.5466	22.2124
36	23.2103	24.4733	23.3256	23.1727	22.8335	21.1473	22.4078	22.9764	21.8767	22.1223	23.0582	21.9334	21.981	21.8987	22.4462	22.628	22.0966	24.2433	21.4855	20.9469	22.43	24.1398	24.3944	23.0827	22.3627	23.9932	24.1687	24.8906	24.222	21.816		36	23.2103	24.4733	23.3256	23.1727	22.8335	21.1473	22.4078	22.9764	21.8767	22.1223	23.0582	21.9334	21.981	21.8987	22.4462	22.628	22.0966
37	21.7196	24.0316	22.5864	22.2168	22.6251	22.9471	22.0217	22.3846	22.1522	23.2766	22.8547	23.6322	22.5705	21.8566	22.3651	21.7821	20.8352	23.9472	20.4661	20.9361	21.8007	23.4996	25.2973	24.6042	24.5281	23.2983	22.7254	20.6817	21.4979	20.8892		37	21.7196	24.0316	22.5864	22.2168	22.6251	22.9471	22.0217	22.3846	22.1522	23.2766	22.8547	23.6322	22.5705	21.8566	22.3651	21.7821	20.8352
38	24.6436	22.1219	21.3763	22.1938	22.7755	22.3356	21.4146	22.3918	22.7979	22.609	22.3745	23.0176	22.408	21.5691	24.1058	20.9449	21.3451	20.91	20.4596	22.8005	21.6385	24.4745	25.4318	24.547	25.5257	21.2464	23.7333	22.8908	21.1494	24.5983		38	24.6436	22.1219	21.3763	22.1938	22.7755	22.3356	21.4146	22.3918	22.7979	22.609	22.3745	23.0176	22.408	21.5691	24.1058	20.9449	21.3451
39	22.3255	22.0654	22.0533	23.152	22.9338	22.8834	22.2699	22.0363	21.5641	23.7132	22.7784	24.4347	22.1979	21.1623	21.4736	21.4155	20.8724	22.1242	24.4559	22.1212	24.3418	23.1781	24.1722	22.3482	25.2397	23.3264	23.2345	23.4791	21.5621	21.8285		39	22.3255	22.0654	22.0533	23.152	22.9338	22.8834	22.2699	22.0363	21.5641	23.7132	22.7784	24.4347	22.1979	21.1623	21.4736	21.4155	20.8724
40	24.6332	23.2202	23.3712	23.0453	21.771	23.5492	20.4262	21.4865	21.6427	23.6052	21.5494	22.3508	21.3696	22.2103	21.2497	21.0402	20.0346	20.6847	18.0502	20.3337	21.9849	23.5215	25.3256	26.1045	25.1884	22.2344	22.7072	22.6257	22.2281	22.2171		40	24.6332	23.2202	23.3712	23.0453	21.771	23.5492	20.4262	21.4865	21.6427	23.6052	21.5494	22.3508	21.3696	22.2103	21.2497	21.0402	20.0346
41	23.666	22.5331	22.5158	22.5571	22.1167	23.5326	21.7696	22.2138	22.1654	22.3277	22.3145	23.6598	22.5222	20.3042	18.7626	18.9978	19.8401	20.2199	21.752	21.4643	21.7788	23.6327	24.523	24.9972	20.729	24.158	21.872	22.7955	20.6782	20.2296		41	23.666	22.5331	22.5158	22.5571	22.1167	23.5326	21.7696	22.2138	22.1654	22.3277	22.3145	23.6598	22.5222	20.3042	18.7626	18.9978	19.8401
42	22.9923	23.7596	22.829	23.3386	21.6345	22.9802	23.4365	22.3441	22.0406	21.2313	21.7711	21.5063	22.2166	21.3019	17.8235	20.8845	19.669	20.5707	21.7275	21.0163	23.9446	23.8598	25.4722	23.6497	24.8416	22.1314	21.1555	19.0636	22.7412	21.9933		42	22.9923	23.7596	22.829	23.3386	21.6345	22.9802	23.4365	22.3441	22.0406	21.2313	21.7711	21.5063	22.2166	21.3019	17.8235	20.8845	19.669
43	23.2028	22.1475	23.4344	23.0914	22.9021	23.2831	22.6058	22.1576	22.3457	22.3924	22.9281	22.3015	21.6207	21.5139	20.0337	19.8488	20.3839	20.1569	21.1597	20.772	23.1748	23.9113	24.4541	22.3262	22.9194	23.1742	23.3105	24.0995	22.8831	20.0589		43	23.2028	22.1475	23.4344	23.0914	22.9021	23.2831	22.6058	22.1576	22.3457	22.3924	22.9281	22.3015	21.6207	21.5139	20.0337	19.8488	20.3839
44	22.6865	24.137	24.8001	22.6761	23.2578	22.3013	22.6494	21.7526	22.077	22.1339	22.9161	21.5023	22.8275	21.4784	18.871	19.7727	21.2912	18.4819	20.9064	23.0475	20.9417	22.4326	24.5116	24.3231	20.4425	24.2845	22.7255	21.473	21.4333	20.3707		44	22.6865	24.137	24.8001	22.6761	23.2578	22.3013	22.6494	21.7526	22.077	22.1339	22.9161	21.5023	22.8275	21.4784	18.871	19.7727	21.2912
45	23.5166	21.7437	23.6838	23.6925	22.3085	22.8131	21.6839	21.8886	21.0642	21.5766	22.7137	21.9963	23.4047	21.4792	17.9789	20.7414	21.7137	18.9763	21.4308	20.9669	24.7315	22.7229	23.483	23.2932	23.8509	23.5568	26.0131	22.1415	21.8111	23.5843		45	23.5166	21.7437	23.6838	23.6925	22.3085	22.8131	21.6839	21.8886	21.0642	21.5766	22.7137	21.9963	23.4047	21.4792	17.9789	20.7414	21.7137
46	23.9026	22.3781	22.5252	23.625	22.0161	24.8574	22.6964	23.2202	22.0968	21.0524	21.4725	21.1657	21.8778	21.4248	19.2082	20.9818	19.2726	20.6367	20.9088	21.8294	25.6052	26.3774	25.4737	25.052	21.8811	23.1499	23.7916	22.071	20.1989	20.6826		46	23.9026	22.3781	22.5252	23.625	22.0161	24.8574	22.6964	23.2202	22.0968	21.0524	21.4725	21.1657	21.8778	21.4248	19.2082	20.9818	19.2726
47	24.0468	21.7159	24.2827	25.0765	22.7134	24.2481	22.6166	22.0085	22.7542	22.1094	21.9953	21.7523	22.8623	23.0558	20.255	20.5406	20.4623	21.4489	20.9619	22.0582	18.8306	23.6465	24.4733	24.4273	24.1181	23.1263	23.1544	21.2896	19.0348	21.2097		47	24.0468	21.7159	24.2827	25.0765	22.7134	24.2481	22.6166	22.0085	22.7542	22.1094	21.9953	21.7523	22.8623	23.0558	20.255	20.5406	20.4623
48	23.2226	22.4494	23.8691	25.4921	24.1131	23.1352	22.1438	22.4049	21.1381	21.6726	22.4546	21.3727	22.6414	21.3461	20.4721	20.7386	20.1439	20.5364	21.2274	20.9386	25.8347	22.3656	24.5206	22.6339	24.9934	24.6831	21.8421	21.3033	21.0026	22.3556		48	23.2226	22.4494	23.8691	25.4921	24.1131	23.1352	22.1438	22.4049	21.1381	21.6726	22.4546	21.3727	22.6414	21.3461	20.4721	20.7386	20.1439
49	23.3167	20.184	23.1844	23.5539	23.5661	23.8661	22.568	21.9625	23.047	22.3584	22.1675	23.2006	22.6308	21.7354	19.4706	20.8184	21.9564	19.8757	22.3366	21.6794	20.324	24.6918	24.6495	24.6298	23.3748	24.1309	20.7526	22.4673	21.7348	20.2692		49	23.3167	20.184	23.1844	23.5539	23.5661	23.8661	22.568	21.9625	23.047	22.3584	22.1675	23.2006	22.6308	21.7354	19.4706	20.8184	21.9564
50	22.6876	23.5957	23.4303	23.3133	23.5149	22.7619	23.3037	22.4373	22.0333	21.9741	22.652	22.7474	22.5697	20.5995	18.837	22.2229	20.8508	19.8991	19.3083	20.5754	21.6874	26.0044	24.1334	26.0166	23.8785	23.0642	23.1867	21.4127	23.4678	21.9577		50	22.6876	23.5957	23.4303	23.3133	23.5149	22.7619	23.3037	22.4373	22.0333	21.9741	22.652	22.7474	22.5697	20.5995	18.837	22.2229	20.8508
51	24.4348	21.5646	22.0907	22.019	22.7104	22.7665	22.2999	22.9873	23.5926	21.8858	21.2612	22.0584	22.5103	20.7097	21.1948	21.536	22.3015	18.8733	22.038	22.0914	26.1277	24.0129	24.0136	22.0129	22.0365	23.0424	22.731	20.9134	23.5525	22.1099		51	24.4348	21.5646	22.0907	22.019	22.7104	22.7665	22.2999	22.9873	23.5926	21.8858	21.2612	22.0584	22.5103	20.7097	21.1948	21.536	22.3015
52	23.4733	21.6102	21.1292	23.0385	22.6406	21.8241	21.227	23.3483	23.8066	21.7242	23.4941	23.5679	22.6907	21.1822	20.8109	21.0228	19.5533	20.3461	20.2297	24.3825	22.5382	25.6357	22.761	26.2091	23.137	22.7938	21.0982	22.2344	20.8928	21.8244		52	23.4733	21.6102	21.1292	23.0385	22.6406	21.8241	21.227	23.3483	23.8066	21.7242	23.4941	23.5679	22.6907	21.1822	20.8109	21.0228	19.5533
53	22.0435	22.6324	21.2246	23.2078	22.5001	21.3704	17.7336	22.5508	22.5737	21.0685	22.9596	22.6293	22.0899	21.5803	20.5152	21.4459	20.2055	18.9421	24.6841	22.1268	25.3865	23.4683	24.2336	26.1728	24.4722	23.8696	25.5222	22.1105	21.6853	21.6457		53	22.0435	22.6324	21.2246	23.2078	22.5001	21.3704		22.5508	22.5737	21.0685	22.9596	22.6293	22.0899	21.5803	20.5152	21.4459	20.2055
54	22.8785	22.4505	21.1617	21.964	22.2442	22.7889	24.1026	22.3809	23.0463	22.0912	22.7021	23.2311	23.0622	20.8649	22.6714	20.0458	19.8129	21.3219	22.8823	21.0498	24.2769	24.3767	23.6915	24.6066	19.8384	23.3649	23.3684	19.9981	21.5109	22.7032		54	22.8785	22.4505	21.1617	21.964	22.2442	22.7889	24.1026	22.3809	23.0463	22.0912	22.7021	23.2311	23.0622	20.8649	22.6714	20.0458	19.8129
55	22.2315	22.5871	22.5141	22.1415	22.5053	22.6801	25.453	23.333	23.3108	21.7162	22.6211	22.1182	21.6015	20.8294	21.6134	19.2163	20.2141	21.8651	21.7088	22.0586	22.8023	25.9043	23.0815	24.1526	23.7994	24.3632	24.9446	22.9682	19.873	24.8337		55	22.2315	22.5871	22.5141	22.1415	22.5053	22.6801	25.453	23.333	23.3108	21.7162	22.6211	22.1182	21.6015	20.8294	21.6134	19.2163	20.2141
56	21.5394	23.5455	22.3317	22.8216	22.2542	24.1421	23.4078	23.5581	22.3623	22.4187	23.1236	22.0555	22.4126	20.2573	20.4626	20.1789	19.0269	22.1749	23.0528	22.0972	24.3983	23.7559	25.5176	23.8361	26.5804	24.0463	23.7141	23.6943	21.6975	19.8943		56	21.5394	23.5455	22.3317	22.8216	22.2542	24.1421	23.4078	23.5581	22.3623	22.4187	23.1236	22.0555	22.4126	20.2573	20.4626	20.1789	19.0269
57	21.0676	21.7961	23.1454	23.7971	21.5202	22.7305	22.4938	23.7827	22.5918	22.2647	21.7934	25.1318	21.388	19.999	19.8366	21.3585	20.2841	23.3946	23.4571	21.6619	23.3413	23.9437	25.6122	25.4145	25.5292	24.2195	23.528	21.7161	22.2122	20.893		57	21.0676	21.7961	23.1454	23.7971	21.5202	22.7305	22.4938	23.7827	22.5918	22.2647	21.7934	25.1318	21.388	19.999	19.8366	21.3585	20.2841
58	23.7173	22.2448	23.1777	23.9741	20.9779	23.5602	21.2766	23.0481	22.747	21.2096	21.3608	21.2691	22.1378	20.609	19.6208	19.5612	20.2284	22.6718	19.1239	21.5195	23.0904	22.8764	26.3455	25.2284	25.4478	23.625	22.2705	21.8355	22.3	19.2539		58	23.7173	22.2448	23.1777	23.9741	20.9779	23.5602	21.2766	23.0481	22.747	21.2096	21.3608	21.2691	22.1378	20.609	19.6208	19.5612	20.2284
59	23.7042	22.2373	23.9428	22.1679	22.2812	22.9952	22.6548	23.7471	23.1471	23.0319	21.2745	21.2005	22.3581	22.3999	19.9043	21.2277	19.4432	20.7151	19.6534	20.9555	22.1804	24.0569	24.2615	25.0608	24.9078	23.3972	20.9894	19.9526	21.4901	23.6539		59	23.7042	22.2373	23.9428	22.1679	22.2812	22.9952	22.6548	23.7471	23.1471	23.0319	21.2745	21.2005	22.3581	22.3999	19.9043	21.2277	19.4432
60	22.2588	22.4662	24.1809	22.7963	23.7258	23.5764	21.4047	21.791	23.3607	21.9545	21.4418	21.2953	22.1958	19.8599	20.079	20.6795	20.098	19.8395	21.6096	20.6207	22.2084	23.1877	22.4665	23.6146	22.7687	22.6796	23.7154	22.0753	19.9264	22.1468		60	22.2588	22.4662	24.1809	22.7963	23.7258	23.5764	21.4047	21.791	23.3607	21.9545	21.4418	21.2953	22.1958	19.8599	20.079	20.6795	20.098
61	22.5281	20.0051	24.2175	22.4768	23.7977	23.2076	21.0721	23.6715	22.403	21.6012	21.3861	21.8926	21.52	21.3445	19.9873	18.0782	21.3929	20.5072	21.1023	22.8798	22.435	22.9284	23.507	26.4641	23.2672	18.9857	23.2946	23.4544	20.703	18.539		61	22.5281	20.0051	24.2175	22.4768	23.7977	23.2076	21.0721	23.6715	22.403	21.6012	21.3861	21.8926	21.52	21.3445	19.9873	18.0782	21.3929
62	22.4641	19.1043	23.6046	22.0871	24.1178	23.7908	21.6172	22.3462	22.7739	21.5232	21.6724	23.3744	22.1309	21.1047	16.001	21.8061	19.8316	19.76	22.1727	20.3393	20.2185	21.8528	27.2584	23.6102	23.4005	24.3647	23.1992	19.4442	22.386	23.0415		62	22.4641		23.6046	22.0871	24.1178	23.7908	21.6172	22.3462	22.7739	21.5232	21.6724	23.3744	22.1309	21.1047		21.8061	19.8316
63	22.5712	21.8749	24.8195	22.5259	22.4334	24.362	24.6617	22.5895	22.1787	21.8034	21.8572	23.084	22.0708	21.7481	22.7701	20.0865	20.2345	20.8108	21.0456	22.1078	22.5428	22.4558	24.7569	24.8737	25.5181	22.4116	23.4203	22.1503	23.7108	20.7491		63	22.5712	21.8749	24.8195	22.5259	22.4334	24.362	24.6617	22.5895	22.1787	21.8034	21.8572	23.084	22.0708	21.7481	22.7701	20.0865	20.2345
64	22.8235	22.4536	24.8708	23.0056	22.5025	24.0026	21.6713	21.0971	22.5983	21.6029	21.5436	22.1007	22.8978	22.0238	20.7345	21.1698	19.7466	19.9338	18.1006	21.2819	22.6533	22.022	23.0645	27.1516	23.7577	24.1649	22.3704	21.1393	23.2626	19.8213		64	22.8235	22.4536	24.8708	23.0056	22.5025	24.0026	21.6713	21.0971	22.5983	21.6029	21.5436	22.1007	22.8978	22.0238	20.7345	21.1698	19.7466
65	23.4211	21.6132	24.1428	21.9596	23.2076	23.712	21.3752	21.9707	21.9118	20.8969	22.7096	21.6256	22.56	23.5244	20.6804	20.2722	21.1365	17.7387	20.9193	22.3137	24.617	24.9289	24.2129	22.0952	25.4705	24.5119	23.5108	23.2965	23.7779	20.8394		65	23.4211	21.6132	24.1428	21.9596	23.2076	23.712	21.3752	21.9707	21.9118	20.8969	22.7096	21.6256	22.56	23.5244	20.6804	20.2722	21.1365
66	23.165	20.9333	22.366	20.7593	22.8097	22.7025	22.5225	22.3856	21.6575	20.6164	21.0006	22.7661	22.7021	21.869	21.3397	21.2384	19.6866	20.7915	21.0973	21.394	24.4295	24.8774	21.6277	20.4467	22.8031	21.9411	20.8354	21.2252	21.7972	22.7003		66	23.165	20.9333	22.366	20.7593	22.8097	22.7025	22.5225	22.3856	21.6575	20.6164	21.0006	22.7661	22.7021	21.869	21.3397	21.2384	19.6866
67	21.9051	24.0491	24.2223	22.7022	21.8767	21.3204	21.9256	22.3833	21.4769	21.2994	21.7122	22.6984	23.2317	22.9062	20.3849	19.4656	21.4068	22.2883	22.7994	23.0999	22.1691	23.8674	24.5293	25.023	23.9765	23.7974	22.5593	22.3561	23.2807	22.5907		67	21.9051	24.0491	24.2223	22.7022	21.8767	21.3204	21.9256	22.3833	21.4769	21.2994	21.7122	22.6984	23.2317	22.9062	20.3849	19.4656	21.4068
68	21.5179	22.0813	22.3703	21.2123	21.5972	22.5742	22.332	25.4133	22.3275	21.205	22.9045	23.2857	22.9658	21.6374	20.7709	20.122	21.0671	20.1022	22.0135	22.2369	21.1638	23.7515	24.3663	21.9965	24.181	22.2121	22.8438	20.4314	21.4576	20.3724		68	21.5179	22.0813	22.3703	21.2123	21.5972	22.5742	22.332	25.4133	22.3275	21.205	22.9045	23.2857	22.9658	21.6374	20.7709	20.122	21.0671
69	23.8705	23.8617	22.0763	22.9082	20.9542	22.5238	22.2723	21.5681	23.462	22.004	21.3261	25.3349	22.7287	21.2704	20.1949	21.489	20.4937	20.6499	21.0015	21.6463	24.3828	23.447	24.5512	23.2909	22.5455	22.4708	24.3704	21.4001	20.6479	21.1839		69	23.8705	23.8617	22.0763	22.9082	20.9542	22.5238	22.2723	21.5681	23.462	22.004	21.3261	25.3349	22.7287	21.2704	20.1949	21.489	20.4937
70	22.456	21.8021	22.1148	22.8195	21.6379	23.3171	22.73	19.7903	22.5125	21.5123	21.8052	22.1478	21.1095	20.769	17.7236	19.8142	19.8496	21.4444	22.8608	19.5421	23.0189	25.1383	26.3666	26.7784	23.7143	24.2866	24.2333	22.7192	21.8103	22.7516		70	22.456	21.8021	22.1148	22.8195	21.6379	23.3171	22.73	19.7903	22.5125	21.5123	21.8052	22.1478	21.1095	20.769	17.7236	19.8142	19.8496
71	23.7425	22.3954	21.2981	24.995	21.9756	23.6701	21.3717	22.037	21.9251	21.9034	22.8747	23.5315	22.8613	20.6578	19.809	20.1685	18.832	21.3112	22.4093	22.6988	24.2714	23.5725	26.2389	25.2629	23.8864	22.5919	23.494	22.8652	20.9828	22.128		71	23.7425	22.3954	21.2981	24.995	21.9756	23.6701	21.3717	22.037	21.9251	21.9034	22.8747	23.5315	22.8613	20.6578	19.809	20.1685	18.832
72	22.4741	23.1473	20.5352	23.5639	22.5779	23.6449	23.0482	24.37	22.5468	20.7751	21.2736	22.0535	22.995	21.1255	21.9797	22.2817	20.7939	21.4192	21.0589	23.7563	23.7666	24.5521	26.3842	22.755	25.6966	25.8251	23.0382	21.9279	23.4604	23.6834		72	22.4741	23.1473	20.5352	23.5639	22.5779	23.6449	23.0482	24.37	22.5468	20.7751	21.2736	22.0535	22.995	21.1255	21.9797	22.2817	20.7939
73	21.2753	22.3506	20.3319	21.5421	21.4215	23.8682	22.6085	23.3151	22.6055	22.074	23.3155	23.257	20.7343	22.024	20.5364	19.7204	16.7391	21.3409	18.9839	21.9193	23.7598	21.0997	24.2149	27.9849	24.3852	24.2032	23.2814	20.8155	22.2451	20.262		73	21.2753	22.3506	20.3319	21.5421	21.4215	23.8682	22.6085	23.3151	22.6055	22.074	23.3155	23.257	20.7343	22.024	20.5364	19.7204	16.7391
74	22.4421	20.7665	20.5745	23.1809	22.21	23.7842	22.2413	22.4485	22.2765	21.9013	22.9374	19.9937	22.3082	22.9865	20.1035	19.0004	21.8473	21.6023	19.5435	21.5929	22.8311	22.5437	25.7132	25.0921	24.7809	23.9613	22.7434	19.8371	21.0204	20.7178		74	22.4421	20.7665	20.5745	23.1809	22.21	23.7842	22.2413	22.4485	22.2765	21.9013	22.9374	19.9937	22.3082	22.9865	20.1035	19.0004	21.8473
75	20.7518	21.5029	22.4428	21.7499	22.468	23.1391	22.5795	24.0787	22.5026	21.7783	22.8508	21.6454	21.8881	21.0025	19.7197	20.9982	19.8451	20.3817	22.631	20.8425	24.2984	25.4744	23.1752	26.2217	23.4897	22.947	23.6485	20.7705	21.417	23.4702		75	20.7518	21.5029	22.4428	21.7499	22.468	23.1391	22.5795	24.0787	22.5026	21.7783	22.8508	21.6454	21.8881	21.0025	19.7197	20.9982	19.8451
76	22.6219	22.0798	22.2139	22.3887	23.7888	22.6394	21.2317	25.4359	22.1813	23.0531	23.4268	21.9914	22.3585	22.2118	21.1563	20.6244	20.3384	19.2491	20.6058	20.4233	21.4186	23.6781	22.9518	24.9734	22.9971	24.184	23.2615	20.1375	21.8176	21.0892		76	22.6219	22.0798	22.2139	22.3887	23.7888	22.6394	21.2317	25.4359	22.1813	23.0531	23.4268	21.9914	22.3585	22.2118	21.1563	20.6244	20.3384
77	21.0842	18.6787	22.8312	23.5647	21.8903	21.7784	24.0801	23.5846	22.7649	21.8529	21.997	21.9967	21.9845	21.3684	20.2219	19.6504	22.0984	21.3315	18.9538	21.7363	24.2127	24.2263	22.8746	23.5812	24.428	21.2498	21.7538	21.5733	22.5982	20.378		77	21.0842		22.8312	23.5647	21.8903	21.7784	24.0801	23.5846	22.7649	21.8529	21.997	21.9967	21.9845	21.3684	20.2219	19.6504	22.0984
78	22.3937	22.7382	23.6864	21.9595	23.1789	22.5859	22.6692	22.5224	21.9892	22.7739	22.3456	22.1749	22.373	21.4204	17.0654	21.1485	21.1466	19.6981	20.515	21.9785	22.6571	24.1606	23.3799	22.7462	23.6542	22.4566	23.1458	22.0909	20.2325	22.5937		78	22.3937	22.7382	23.6864	21.9595	23.1789	22.5859	22.6692	22.5224	21.9892	22.7739	22.3456	22.1749	22.373	21.4204	17.0654	21.1485	21.1466
79	22.6354	21.511	23.6675	23.6747	22.6667	22.4895	21.1873	22.4612	22.3116	21.4763	21.965	22.6994	21.841	20.9586	19.9344	20.7579	20.5524	18.4707	19.0376	22.7192	22.6507	25.2043	25.2244	23.8047	22.0535	23.0067	23.0531	19.612	21.8517	20.7236		79	22.6354	21.511	23.6675	23.6747	22.6667	22.4895	21.1873	22.4612	22.3116	21.4763	21.965	22.6994	21.841	20.9586	19.9344	20.7579	20.5524
80	24.087	22.3216	23.8896	21.9202	21.6812	22.2036	21.0825	21.7619	21.4019	22.6355	21.2028	22.3963	22.5197	20.9391	20.9689	19.5006	19.1117	18.0434	22.9178	20.6258	22.4259	22.4644	24.8319	23.4035	22.5726	21.7974	23.8334	20.7188	21.6512	23.4671		80	24.087	22.3216	23.8896	21.9202	21.6812	22.2036	21.0825	21.7619	21.4019	22.6355	21.2028	22.3963	22.5197	20.9391	20.9689	19.5006	19.1117
81	22.7897	22.1989	23.1231	24.4462	21.0287	23.1036	22.0825	19.6378	22.0874	22.1444	19.8109	23.7496	22.1112	19.9811	19.1927	19.5881	20.809	20.4799	22.0811	22.8501	19.8365	22.123	25.0417	24.1126	23.561	21.8652	22.4914	20.16	19.4997	22.1081		81	22.7897	22.1989	23.1231	24.4462	21.0287	23.1036	22.0825	19.6378	22.0874	22.1444	19.8109	23.7496	22.1112	19.9811	19.1927	19.5881	20.809
82	22.2194	22.3312	23.8993	24.4375	23.4824	22.9291	21.1405	20.2972	20.6976	22.2863	20.914	22.7911	21.2638	22.412	20.0273	21.9107	21.6149	19.7337	21.206	23.6621	25.1339	22.5812	24.2871	23.3684	22.0439	21.5599	21.3812	20.5005	22.8202	19.4196		82	22.2194	22.3312	23.8993	24.4375	23.4824	22.9291	21.1405	20.2972	20.6976	22.2863	20.914	22.7911	21.2638	22.412	20.0273	21.9107	21.6149
83	23.3138	22.9937	23.0771	21.4415	20.9429	22.8549	20.6429	24.4378	22.6015	21.9074	20.937	22.3288	22.7833	22.0386	21.8414	18.8308	18.3612	21.8576	22.8748	20.8051	24.7708	25.2782	24.5342	21.0161	24.0928	21.8287	21.5184	22.2133	21.7218	21.8599		83	23.3138	22.9937	23.0771	21.4415	20.9429	22.8549	20.6429	24.4378	22.6015	21.9074	20.937	22.3288	22.7833	22.0386	21.8414	18.8308	18.3612
84	22.8961	23.0288	23.2952	23.5548	23.9202	22.0401	22.5798	20.515	23.1591	22.3905	23.0672	22.8686	21.5676	23.4599	18.7303	22.1854	20.2668	21.2464	22.5041	22.6728	22.7703	25.1953	24.6725	23.4937	22.4282	21.2694	20.6285	21.3794	22.6789	22.382		84	22.8961	23.0288	23.2952	23.5548	23.9202	22.0401	22.5798	20.515	23.1591	22.3905	23.0672	22.8686	21.5676	23.4599	18.7303	22.1854	20.2668
85	22.2167	23.804	23.0016	22.4595	22.3169	23.9959	20.8809	22.528	21.5745	20.4118	21.8034	22.7809	22.1762	22.544	20.8193	21.4084	20.3184	21.6681	22.0699	21.76	23.3024	23.7497	23.5289	23.492	24.736	19.8675	21.3866	21.8559	20.8782	20.6936		85	22.2167	23.804	23.0016	22.4595	22.3169	23.9959	20.8809	22.528	21.5745	20.4118	21.8034	22.7809	22.1762	22.544	20.8193	21.4084	20.3184
86	23.0387	23.466	22.4702	22.4652	22.2176	21.6137	22.0084	23.6264	21.9717	22.1528	23.6622	23.1382	22.0389	22.6036	20.3782	20.5967	18.069	21.3617	21.2776	20.9478	23.9004	23.2414	23.3344	23.8283	23.0979	23.7174	20.7614	20.8493	20.3223	22.2378		86	23.0387	23.466	22.4702	22.4652	22.2176	21.6137	22.0084	23.6264	21.9717	22.1528	23.6622	23.1382	22.0389	22.6036	20.3782	20.5967	18.069
87	22.3593	22.7792	21.8917	23.016	21.2671	23.1184	21.5902	21.9721	19.9776	22.8454	21.8946	24.1787	23.0219	22.1753	20.2084	20.3053	21.6515	22.0613	22.0545	21.4992	24.0113	22.8851	20.1326	21.9453	24.6214	23.5508	19.8128	20.9255	22.667	20.1951		87	22.3593	22.7792	21.8917	23.016	21.2671	23.1184	21.5902	21.9721	19.9776	22.8454	21.8946	24.1787	23.0219	22.1753	20.2084	20.3053	21.6515
88	20.7722	21.7302	21.6576	22.4377	22.5524	23.9123	21.7311	20.3042	22.4597	21.7675	21.9113	23.3177	22.2301	21.7417	18.8667	18.1341	21.0664	21.3946	20.2455	21.057	20.9535	22.261	24.2916	24.2662	25.0884	24.0054	22.0414	22.6133	20.9261	18.567		88	20.7722	21.7302	21.6576	22.4377	22.5524	23.9123	21.7311	20.3042	22.4597	21.7675	21.9113	23.3177	22.2301	21.7417	18.8667	18.1341	21.0664
89	20.8955	22.0458	21.6247	22.9465	24.3921	22.6094	22.2041	21.1473	21.3024	20.7061	20.7404	22.6645	20.9915	23.5073	21.1527	19.2782	19.7976	20.8608	22.3346	22.9358	20.2224	24.7375	25.6094	24.2514	23.6761	23.1146	22.1228	20.1275	21.7061	21.8467		89	20.8955	22.0458	21.6247	22.9465	24.3921	22.6094	22.2041	21.1473	21.3024	20.7061	20.7404	22.6645	20.9915	23.5073	21.1527	19.2782	19.7976
90	22.6873	21.6759	21.6927	23.0586	22.9506	21.8836	21.2264	21.816	23.0936	21.9191	22.0897	22.4825	20.1774	21.5609	20.6625	19.4846	22.7806	21.3493	21.423	21.6575	22.0085	24.5614	25.5003	27.1586	23.0275	24.259	21.7524	20.0998	19.1608	21.3112		90	22.6873	21.6759	21.6927	23.0586	22.9506	21.8836	21.2264	21.816	23.0936	21.9191	22.0897	22.4825	20.1774	21.5609	20.6625	19.4846	22.7806
91	21.3441	21.568	24.3162	22.1206	24.238	21.5153	22.1513	21.9333	21.2182	20.7543	20.8546	23.6047	23.9263	20.9707	20.5859	21.1756	19.7301	20.2443	22.3722	20.3845	24.5921	22.1318	22.8905	22.8786	22.2981	21.0958	22.1962	20.7832	20.6489	22.1091		91	21.3441	21.568	24.3162	22.1206	24.238	21.5153	22.1513	21.9333	21.2182	20.7543	20.8546	23.6047	23.9263	20.9707	20.5859	21.1756	19.7301
92	22.8945	22.2341	22.5309	22.9973	22.8156	24.7911	22.895	21.5172	22.4339	20.8022	20.3461	23.2792	21.8442	19.8245	19.9607	20.6585	18.4077	19.8435	21.3508	20.1609	21.4852	22.0508	23.0335	22.6503	22.0797	24.5872	21.8817	20.5491	18.5697	21.3783		92	22.8945	22.2341	22.5309	22.9973	22.8156	24.7911	22.895	21.5172	22.4339	20.8022	20.3461	23.2792	21.8442	19.8245	19.9607	20.6585	18.4077
93	21.3582	20.7618	23.3429	23.1541	22.3936	22.0088	20.5276	23.0658	21.0049	22.3926	20.9258	23.0022	21.0562	6.46945	20.8721	20.1256	19.9798	19.9654	19.9219	20.2076	23.8856	22.1298	24.447	23.7408	24.0159	22.0458	22.5361	20.5752	20.5339	21.6396		93	21.3582	20.7618	23.3429	23.1541	22.3936	22.0088	20.5276	23.0658	21.0049	22.3926	20.9258	23.0022	21.0562		20.8721	20.1256	19.9798
94	22.3004	21.0536	24.6102	22.6286	23.5343	20.5357	21.7708	22.0902	19.7976	21.4118	20.273	22.4785	21.9691	20.2032	21.1112	20.3657	16.4132	23.1394	21.2213	21.1932	21.4499	23.415	25.5527	24.1449	22.7012	22.7537	21.121	21.9978	21.0967	19.4914		94	22.3004	21.0536	24.6102	22.6286	23.5343	20.5357	21.7708	22.0902	19.7976	21.4118	20.273	22.4785	21.9691	20.2032	21.1112	20.3657
95	23.047	22.0986	22.7885	23.4358	22.3996	22.3407	20.9241	23.5521	22.3874	21.885	21.2298	22.9246	21.1561	20.1611	21.08	19.7674	19.5522	18.2928	21.4164	21.6335	24.4304	25.0968	23.313	20.8742	24.5362	21.9103	19.1916	20.8867	20.902	19.7203		95	23.047	22.0986	22.7885	23.4358	22.3996	22.3407	20.9241	23.5521	22.3874	21.885	21.2298	22.9246	21.1561	20.1611	21.08	19.7674	19.5522
96	22.8247	22.5858	23.1368	21.5623	22.3065	22.1722	20.9922	22.7919	19.8647	21.3969	21.8661	22.8797	22.4015	20.9002	20.1873	20.1505	18.8361	21.3161	22.1528	21.6496	22.4021	24.4031	23.6079	21.4942	19.9934	23.6128	20.6054	19.4204	19.7361	22.4187		96	22.8247	22.5858	23.1368	21.5623	22.3065	22.1722	20.9922	22.7919	19.8647	21.3969	21.8661	22.8797	22.4015	20.9002	20.1873	20.1505	18.8361
97	21.925	24.6231	22.795	21.0379	21.5877	20.5713	21.6315	20.7299	19.9385	21.8073	22.3348	22.3233	21.5188	22.1438	18.3409	20.2858	22.1918	18.352	21.5758	21.4734	24.9064	22.6873	23.6285	22.2466	23.7137	20.7534	25.1078	20.9015	18.3301	17.3358		97	21.925	24.6231	22.795	21.0379	21.5877	20.5713	21.6315	20.7299	19.9385	21.8073	22.3348	22.3233	21.5188	22.1438	18.3409	20.2858	22.1918
98	24.098	21.6202	22.7593	20.7199	20.8192	26.5438	21.3738	23.0688	19.9138	21.126	22.8445	22.9184	20.8566	22.4079	19.8047	20.5171	19.061	21.1334	21.7206	21.8022	23.8749	22.6439	25.0945	22.0507	24.727	22.0835	22.4515	20.8732	20.3692	13.1347		98	24.098	21.6202	22.7593	20.7199	20.8192	26.5438	21.3738	23.0688	19.9138	21.126	22.8445	22.9184	20.8566	22.4079	19.8047	20.5171	19.061
99	22.5722	23.0449	21.8892	22.7158	22.6017	23.8913	20.3494	21.5287	20.983	21.9126	23.0251	22.2858	22.4522	23.3913	21.16	19.4501	20.6265	19.7691	21.2964	20.9112	23.5988	24.9562	23.6244	23.5659	20.9269	24.2131	21.2166	21.2767	20.7857	26.9883		99	22.5722	23.0449	21.8892	22.7158	22.6017	23.8913	20.3494	21.5287	20.983	21.9126	23.0251	22.2858	22.4522	23.3913	21.16	19.4501	20.6265
100	21.8418	24.484	22.5638	21.9701	21.4281	22.8672	22.4241	21.7632	19.92	20.72	21.2299	23.2086	22.8602	20.0694	21.4697	19.6262	19.0765	23.0793	22.1798	21.3981	24.0013	24.5753	23.9718	22.8102	22.1882	20.5917	22.0434	21.5004	20.0883	21.0208		100	21.8418	24.484	22.5638	21.9701	21.4281	22.8672	22.4241	21.7632	19.92	20.72	21.2299	23.2086	22.8602	20.0694	21.4697	19.6262	19.0765
101	22.6494	21.1358	22.4501	21.28	20.6626	20.4594	22.2567	22.5738	20.432	21.944	21.517	21.2973	22.4345	21.7483	20.2007	18.7503	18.6672	23.7299	23.4808	22.0662	22.617	22.5363	23.66	23.5783	22.6177	22.6188	22.2157	23.2135	18.889	21.4702		101	22.6494	21.1358	22.4501	21.28	20.6626	20.4594	22.2567	22.5738	20.432	21.944	21.517	21.2973	22.4345	21.7483	20.2007	18.7503	18.6672
102	21.2434	22.9926	22.363	22.0138	21.5369	21.4852	22.8723	21.7409	21.433	21.0157	22.9639	21.0615	22.123	20.805	20.0126	19.8557	22.5903	20.8118	20.9844	21.6199	19.8924	22.6816	22.1245	23.3645	21.8665	21.3584	21.1004	20.3843	21.5873	18.9894		102	21.2434	22.9926	22.363	22.0138	21.5369	21.4852	22.8723	21.7409	21.433	21.0157	22.9639	21.0615	22.123	20.805	20.0126	19.8557	22.5903
103	21.9551	21.2448	22.1566	23.663	23.3969	22.5904	21.763	20.3049	19.8272	21.8608	21.6011	23.3205	21.5724	20.56	18.3897	20.3034	20.0311	19.2481	20.614	21.7442	21.1372	22.9263	21.5918	25.0826	23.8561	21.9717	23.1687	21.8541	20.3058	20.5513		103	21.9551	21.2448	22.1566	23.663	23.3969	22.5904	21.763	20.3049	19.8272	21.8608	21.6011	23.3205	21.5724	20.56	18.3897	20.3034	20.0311
104	21.484	23.3878	21.8333	23.3121	22.5044	21.5077	22.1075	21.8962	19.6672	21.3234	21.9507	21.1205	21.9568	20.1536	19.7297	20.4927	18.9168	21.0056	22.0423	21.68	21.6729	22.8659	23.2731	23.0853	22.9098	20.2841	21.347	21.0659	21.1394	19.6696		104	21.484	23.3878	21.8333	23.3121	22.5044	21.5077	22.1075	21.8962	19.6672	21.3234	21.9507	21.1205	21.9568	20.1536	19.7297	20.4927	18.9168
105	21.7653	22.29	21.5796	20.588	23.352	20.9551	21.6013	20.9769	22.0653	20.7721	22.3749	21.3623	20.5813	20.5547	20.2949	21.0782	21.3487	21.4673	21.6321	19.1859	19.8258	23.1146	26.6923	24.3928	22.9703	20.5762	20.4744	21.4206	19.6909	20.0206		105	21.7653	22.29	21.5796	20.588	23.352	20.9551	21.6013	20.9769	22.0653	20.7721	22.3749	21.3623	20.5813	20.5547	20.2949	21.0782	21.3487
106	21.0078	21.268	22.3651	21.3069	24.6545	21.4067	22.8868	22.8209	19.0853	20.3004	22.3126	22.3381	21.6003	19.7591	20.4185	20.8062	23.4537	21.5099	20.1236	22.4262	23.9572	24.3026	23.7228	21.874	21.7892	24.07	22.7175	22.3624	20.5229	20.3642		106	21.0078	21.268	22.3651	21.3069	24.6545	21.4067	22.8868	22.8209		20.3004	22.3126	22.3381	21.6003	19.7591	20.4185	20.8062	23.4537
107	20.5685	20.098	22.3896	23.5864	21.4512	22.4632	21.8774	21.7239	20.9143	20.333	20.9606	21.9425	20.6045	21.2834	22.039	19.8118	18.2895	17.8997	22.5347	19.1045	18.7813	22.9874	21.4147	22.0514	23.855	21.7645	20.7831	21.3532	18.4936	21.5558		107	20.5685	20.098	22.3896	23.5864	21.4512	22.4632	21.8774	21.7239	20.9143	20.333	20.9606	21.9425	20.6045	21.2834	22.039	19.8118	18.2895
108	22.6942	21.9979	22.9412	21.9982	21.9121	22.1494	21.1932	22.3218	21.39	21.4952	21.9107	19.9647	21.1264	19.16	19.0078	20.6485	19.9696	19.7548	21.6656	22.5528	22.4008	24.2524	21.5912	23.0271	22.055	21.8235	22.2416	21.8127	20.7754	21.5652		108	22.6942	21.9979	22.9412	21.9982	21.9121	22.1494	21.1932	22.3218	21.39	21.4952	21.9107	19.9647	21.1264	19.16	19.0078	20.6485	19.9696
109	22.8139	20.7644	23.7203	21.858	22.5485	22.4481	21.4237	22.3074	20.9068	21.4672	21.6217	22.0134	22.374	20.3512	18.7008	21.3734	21.221	20.2813	22.5073	20.6491	21.6039	21.1793	22.3093	23.5185	22.8574	20.6917	21.8878	22.6478	20.034	20.2689		109	22.8139	20.7644	23.7203	21.858	22.5485	22.4481	21.4237	22.3074	20.9068	21.4672	21.6217	22.0134	22.374	20.3512	18.7008	21.3734	21.221
110	24.0738	21.9596	23.7957	21.5689	20.6069	21.5873	20.8329	21.0317	21.5672	20.138	21.6741	21.5756	21.7105	21.9872	16.8463	20.3126	20.2432	18.7409	21.4092	21.5097	23.5919	24.3782	21.6752	23.711	23.7463	24.48	20.5541	22.6552	21.5394	19.8191		110	24.0738	21.9596	23.7957	21.5689	20.6069	21.5873	20.8329	21.0317	21.5672	20.138	21.6741	21.5756	21.7105	21.9872		20.3126	20.2432
111	22.3316	23.1312	24.3731	22.1399	21.5304	22.1486	19.9343	22.2262	22.3336	21.7977	20.891	21.3494	22.7191	21.7347	21.0513	20.2859	19.3421	19.8531	22.0519	21.5986	24.7168	21.2732	24.6566	22.208	22.7256	23.7308	21.216	23.1305	20.5155	20.3559		111	22.3316	23.1312	24.3731	22.1399	21.5304	22.1486	19.9343	22.2262	22.3336	21.7977	20.891	21.3494	22.7191	21.7347	21.0513	20.2859	19.3421
112	21.1007	21.2282	24.1541	22.0136	21.082	21.8682	19.6993	20.9469	21.4442	22.1337	21.7721	21.5147	22.1499	21.6441	20.7279	19.8768	21.4656	18.335	22.1626	22.4481	26.0387	22.9897	23.9366	20.9557	22.6672	26.313	21.6006	21.7249	20.0962	21.4318		112	21.1007	21.2282	24.1541	22.0136	21.082	21.8682	19.6993	20.9469	21.4442	22.1337	21.7721	21.5147	22.1499	21.6441	20.7279	19.8768	21.4656
113	21.979	18.5567	22.8808	20.9511	23.3097	20.6387	20.6646	22.4203	21.5864	21.5467	22.3497	21.7078	21.4561	20.8707	21.5864	19.9469	20.2703	21.0888	23.103	21.1284	22.7098	25.3318	20.9769	23.5914	23.4123	21.3194	23.1729	20.9808	21.0481	20.7887		113	21.979		22.8808	20.9511	23.3097	20.6387	20.6646	22.4203	21.5864	21.5467	22.3497	21.7078	21.4561	20.8707	21.5864	19.9469	20.2703
114	20.6981	21.0611	22.1684	21.5736	22.9841	22.35	21.1818	20.7663	21.4566	21.0933	22.538	20.8995	21.136	20.8833	20.7508	21.3219	17.7858	20.2515	21.4357	22.1835	21.4271	24.489	25.3702	21.5097	23.3287	24.008	23.8685	22.0282	22.524	18.3333		114	20.6981	21.0611	22.1684	21.5736	22.9841	22.35	21.1818	20.7663	21.4566	21.0933	22.538	20.8995	21.136	20.8833	20.7508	21.3219	17.7858
115	21.1898	20.6946	22.7509	20.6485	23.1215	25.3125	20.115	20.9233	22.9155	22.1918	22.3542	22.6438	22.7982	22.0229	18.8743	17.4853	21.1588	21.0887	21.7628	20.991	23.5365	23.5366	23.1628	21.7071	23.2931	23.5189	22.151	20.0662	19.9434	21.1874		115	21.1898	20.6946	22.7509	20.6485	23.1215	25.3125	20.115	20.9233	22.9155	22.1918	22.3542	22.6438	22.7982	22.0229	18.8743	17.4853	21.1588
116	21.2612	23.6248	23.2237	22.2245	24.2354	21.4388	21.6501	21.9891	21.4725	17.8876	23.2168	22.0208	23.5435	19.7224	22.7502	21.5434	21.0021	24.4531	21.5304	19.6203	24.3769	23.297	23.9217	22.7676	22.7277	23.0678	20.2753	21.0197	21.0664	21.4281		116	21.2612	23.6248	23.2237	22.2245	24.2354	21.4388	21.6501	21.9891	21.4725		23.2168	22.0208	23.5435	19.7224	22.7502	21.5434	21.0021
117	19.9065	19.9985	23.1242	21.7459	23.4773	21.9651	22.1742	20.7436	21.7425	24.4416	21.0364	21.5575	22.3776	21.0253	17.7939	19.6124	23.3413	22.0454	19.1598	20.5153	22.6014	21.8915	24.1903	23.5534	23.7755	23.5183	21.0869	21.3004	19.8304	21.0611		117	19.9065	19.9985	23.1242	21.7459	23.4773	21.9651	22.1742	20.7436	21.7425	24.4416	21.0364	21.5575	22.3776	21.0253	17.7939	19.6124	23.3413
118	22.4366	21.1879	23.6	22.3706	21.8192	23.3928	21.6986	22.2331	22.2679	21.8661	21.9883	21.6532	21.8014	20.4466	21.3472	21.3202	19.2213	21.8891	20.5567	21.557	21.4975	24.2135	24.5923	21.9872	23.1468	21.3404	23.9034	19.8894	20.738	22.6869		118	22.4366	21.1879	23.6	22.3706	21.8192	23.3928	21.6986	22.2331	22.2679	21.8661	21.9883	21.6532	21.8014	20.4466	21.3472	21.3202	19.2213
119	20.4932	21.3336	22.7175	20.138	22.6844	23.6234	22.3726	19.2986	22.2324	22.1625	22.4272	22.7814	22.1671	19.5973	21.9058	20.7659	21.6601	21.8839	21.9244	23.1148	20.2565	22.4268	22.9121	23.4642	20.6058	24.158	24.2841	23.7836	21.6854	19.4588		119	20.4932	21.3336	22.7175	20.138	22.6844	23.6234	22.3726		22.2324	22.1625	22.4272	22.7814	22.1671	19.5973	21.9058	20.7659	21.6601
120	23.3416	20.8343	22.0971	23.7607	23.0229	22.2495	22.4882	23.6522	21.8448	21.105	22.6864	22.6503	22.0095	21.7553	19.3234	20.6999	18.4149	20.579	21.6097	20.4854	22.5597	22.7076	21.1901	23.1088	22.1997	21.6809	24.2469	20.8284	20.0289	22.0056		120	23.3416	20.8343	22.0971	23.7607	23.0229	22.2495	22.4882	23.6522	21.8448	21.105	22.6864	22.6503	22.0095	21.7553	19.3234	20.6999	18.4149
121	19.4185	22.0348	23.4294	21.6071	20.2703	23.6057	23.5441	23.7	21.5794	23.1824	21.712	21.2234	23.6762	22.1601	21.7433	19.2717	18.9746	21.7463	18.9521	22.348	23.1504	23.1427	24.771	20.8969	22.3794	22.8839	22.8224	21.2517	21.6407	21.7964		121	19.4185	22.0348	23.4294	21.6071	20.2703	23.6057	23.5441	23.7	21.5794	23.1824	21.712	21.2234	23.6762	22.1601	21.7433	19.2717	18.9746
122	23.3554	22.1807	23.4902	21.9638	21.8734	22.9048	23.109	23.1702	21.3966	22.2812	22.3427	22.0082	23.3602	21.8287	22.2495	21.3881	21.0308	21.1584	20.0544	21.1156	21.4554	22.1547	24.9	19.7907	21.9274	23.5997	22.9237	21.5817	20.4331	22.5069		122	23.3554	22.1807	23.4902	21.9638	21.8734	22.9048	23.109	23.1702	21.3966	22.2812	22.3427	22.0082	23.3602	21.8287	22.2495	21.3881	21.0308
123	23.8104	21.7944	23.066	22.4169	23.6327	23.0166	23.2652	23.2862	22.8606	22.2942	21.7657	21.684	21.7641	22.7312	17.6892	19.8925	20.8532	19.8036	18.9013	22.2007	22.0815	22.6055	24.4175	23.6034	23.6585	24.1028	22.7254	22.5422	22.7363	23.9999		123	23.8104	21.7944	23.066	22.4169	23.6327	23.0166	23.2652	23.2862	22.8606	22.2942	21.7657	21.684	21.7641	22.7312	17.6892	19.8925	20.8532
124	20.9991	23.013	21.5736	22.3692	21.5503	23.6701	22.9268	22.0539	21.5269	23.0752	21.9433	22.1052	21.9041	22.0772	17.8238	20.4947	21.3585	17.8495	21.4573	21.5539	22.6661	23.3596	22.5029	21.7635	22.5619	23.4502	25.4769	23.5365	21.8674	23.6152		124	20.9991	23.013	21.5736	22.3692	21.5503	23.6701	22.9268	22.0539	21.5269	23.0752	21.9433	22.1052	21.9041	22.0772	17.8238	20.4947	21.3585
125	21.2512	20.6568	22.3899	20.0524	19.3973	24.742	22.65	21.5094	21.288	22.4547	22.6153	22.3693	21.5707	22.2401	21.5555	20.1169	21.6794	19.8969	20.5921	22.9423	23.3261	24.9475	24.1222	24.0317	24.1831	21.5268	23.2297	23.0789	21.065	20.5018		125	21.2512	20.6568	22.3899	20.0524		24.742	22.65	21.5094	21.288	22.4547	22.6153	22.3693	21.5707	22.2401	21.5555	20.1169	21.6794
126	21.8172	22.8046	22.2757	21.8861	23.2802	22.0266	22.6515	23.674	22.9579	21.8579	22.2968	21.5423	21.9402	21.4406	21.0454	21.4054	21.8313	21.3912	23.0118	22.7674	22.0911	23.5042	23.6943	21.3341	24.4659	24.8841	23.2312	24.8722	21.6855	20.9314		126	21.8172	22.8046	22.2757	21.8861	23.2802	22.0266	22.6515	23.674	22.9579	21.8579	22.2968	21.5423	21.9402	21.4406	21.0454	21.4054	21.8313
127	21.2706	20.8829	21.7066	24.0478	22.6236	25.9685	21.0351	25.6697	22.8221	22.0184	23.016	23.1696	21.6256	22.6108	21.2268	20.3289	20.7035	19.7809	22.8333	22.2387	21.737	24.6649	25.6006	23.1813	23.8255	24.5865	21.1083	22.0153	22.317	24.2799		127	21.2706	20.8829	21.7066	24.0478	22.6236	25.9685	21.0351	25.6697	22.8221	22.0184	23.016	23.1696	21.6256	22.6108	21.2268	20.3289	20.7035
128	21.4246	21.8826	22.6925	27.8144	22.9187	22.0218	21.1714	21.7091	23.4034	23.6367	21.6334	22.7788	22.5362	21.6332	19.0669	20.9269	18.0543	19.0793	23.2238	22.2499	25.0689	24.6675	23.9346	26.4526	23.997	25.1046	21.7929	20.7205	19.8796	23.527		128	21.4246	21.8826	22.6925		22.9187	22.0218	21.1714	21.7091	23.4034	23.6367	21.6334	22.7788	22.5362	21.6332	19.0669	20.9269	18.0543
129	21.1135	20.9679	22.5931	24.3755	24.0054	22.0848	21.604	23.1843	24.1252	23.6918	24.7988	22.3768	22.8267	21.4421	20.3651	19.8269	23.021	20.3989	22.9717	22.5242	22.6378	24.0396	23.637	23.5425	24.8062	23.3344	24.1436	22.2814	22.3104	22.0748		129	21.1135	20.9679	22.5931	24.3755	24.0054	22.0848	21.604	23.1843	24.1252	23.6918	24.7988	22.3768	22.8267	21.4421	20.3651	19.8269	23.021
130	20.581	22.3775	22.0527	18.3527	23.827	27.6807	20.9608	26.299	22.6918	22.9163	23.2449	22.0872	22.017	21.1347	20.6823	20.9119	23.4018	19.1273	22.5254	20.2624	22.7297	24.2309	23.231	25.5506	24.5458	22.238	23.2453	23.6162	24.2104	20.4492		130	20.581	22.3775	22.0527		23.827		20.9608	26.299	22.6918	22.9163	23.2449	22.0872	22.017	21.1347	20.6823	20.9119	23.4018
131	23.239	20.2268	21.6941	24.8773	23.6115	24.7074	22.6172	22.8156	23.6055	23.3509	24.4048	21.3572	23.7079	23.4421	20.8786	22.8438	20.21	21.9393	21.9843	23.1575	23.0371	23.3943	24.7106	25.2961	24.9172	22.633	25.4791	22.0225	22.637	18.9588		131	23.239	20.2268	21.6941	24.8773	23.6115	24.7074	22.6172	22.8156	23.6055	23.3509	24.4048	21.3572	23.7079	23.4421	20.8786	22.8438	20.21
132	21.4679	20.9038	22.3509	26.1992	22.4235	25.3148	21.6613	23.5932	23.3595	23.4581	24.2672	23.3133	23.7679	21.0047	21.786	20.6643	19.3741	19.5656	21.3338	22.6882	23.203	22.8926	25.5612	26.0099	23.1544	24.8388	25.1489	20.7538	22.5607	25.6903		132	21.4679	20.9038	22.3509	26.1992	22.4235	25.3148	21.6613	23.5932	23.3595	23.4581	24.2672	23.3133	23.7679	21.0047	21.786	20.6643	19.3741
133	22.3956	22.7965	22.8072	24.0842	23.1418	24.6391	23.1712	24.5363	25.1163	24.1882	23.9758	25.8702	22.2502	21.8829	22.1413	21.6834	21.3468	20.282	22.7538	23.2095	18.0233	23.8599	24.0491	24.2338	23.4814	24.039	20.8568	22.4734	21.9712	21.5162		133	22.3956	22.7965	22.8072	24.0842	23.1418	24.6391	23.1712	24.5363	25.1163	24.1882	23.9758	25.8702	22.2502	21.8829	22.1413	21.6834	21.3468
134	22.2888	22.8831	23.8783	26.7089	23.2204	22.8981	24.4572	24.601	22.7636	23.3766	22.8229	23.2681	22.7863	21.3015	21.7358	22.4061	22.4619	22.6667	22.0929	22.3503	24.3833	23.0251	23.9606	22.8801	23.8483	24.5023	25.1209	21.6589	21.2374	22.4831		134	22.2888	22.8831	23.8783	26.7089	23.2204	22.8981	24.4572	24.601	22.7636	23.3766	22.8229	23.2681	22.7863	21.3015	21.7358	22.4061	22.4619
135	22.654	22.6732	22.393	22.6109	21.0763	23.8593	23.1599	22.7173	22.9173	21.314	22.5091	23.8277	24.0536	22.2541	21.4731	22.8605	21.598	21.3557	21.4126	21.3819	22.4601	23.5756	22.9802	27.048	24.6998	24.0368	25.3354	23.5856	23.3569	25.1432		135	22.654	22.6732	22.393	22.6109	21.0763	23.8593	23.1599	22.7173	22.9173	21.314	22.5091	23.8277	24.0536	22.2541	21.4731	22.8605	21.598
136	22.6213	21.9253	24.9719	23.635	22.6967	22.1036	24.3121	23.3742	22.576	23.466	22.8321	23.0886	23.1835	23.3081	20.0651	21.2248	18.1544	20.6437	21.7062	21.0165	22.3989	24.2406	23.9923	25.2337	25.8436	23.6117	20.7933	23.6867	22.9227	22.3911		136	22.6213	21.9253	24.9719	23.635	22.6967	22.1036	24.3121	23.3742	22.576	23.466	22.8321	23.0886	23.1835	23.3081	20.0651	21.2248	18.1544
137	19.1332	21.9136	25.1484	24.2538	21.8179	24.0162	25.1749	20.1242	23.2706	22.7438	23.9668	23.68	23.2401	22.3452	21.9588	18.9434	22.9989	20.785	20.5647	22.2054	23.3388	22.1814	25.3003	23.8978	24.8555	22.662	23.2407	24.2797	22.2815	22.8723		137		21.9136	25.1484	24.2538	21.8179	24.0162	25.1749	20.1242	23.2706	22.7438	23.9668	23.68	23.2401	22.3452	21.9588	18.9434	22.9989
138	25.5822	23.7581	23.6141	23.942	23.0472	25.7896	23.1062	24.0944	23.2845	22.1878	22.1038	24.5873	22.3955	22.198	20.6282	21.5278	19.6186	20.3579	23.9275	22.1279	24.4317	23.3054	24.5735	20.2985	24.6727	25.4359	24.8219	23.5888	23.7194	24.5892		138	25.5822	23.7581	23.6141	23.942	23.0472	25.7896	23.1062	24.0944	23.2845	22.1878	22.1038	24.5873	22.3955	22.198	20.6282	21.5278	19.6186
139	22.153	22.8855	24.3324	23.7069	25.0429	23.7333	24.7479	24.7425	22.6712	22.8452	23.0195	24.3131	23.8131	23.152	21.2708	21.0325	21.0378	23.0564	21.3432	22.3634	26.3364	24.4832	24.1044	22.961	23.5676	24.6879	24.9596	24.1343	22.9954	23.8745		139	22.153	22.8855	24.3324	23.7069	25.0429	23.7333	24.7479	24.7425	22.6712	22.8452	23.0195	24.3131	23.8131	23.152	21.2708	21.0325	21.0378
140	21.9337	21.8472	24.4013	21.7657	22.4657	26.2125	24.9158	25.0011	22.0109	22.7877	23.8838	22.5766	22.717	21.5311	21.5462	18.9167	20.498	21.4518	20.5976	22.3369	23.2179	25.3087	24.5376	24.7278	27.9061	21.8566	24.0658	22.7284	21.8057	23.3061		140	21.9337	21.8472	24.4013	21.7657	22.4657	26.2125	24.9158	25.0011	22.0109	22.7877	23.8838	22.5766	22.717	21.5311	21.5462	18.9167	20.498
141	21.5625	22.4338	25.6807	24.3813	24.4391	23.0163	22.0065	25.5034	22.4115	23.4083	22.9876	23.3565	23.7821	22.23	23.3393	21.2526	23.4049	19.8892	24.2676	23.5404	22.466	25.2456	24.11	23.7201	25.9728	23.7284	27.0561	28.3736	23.9511	24.5168		141	21.5625	22.4338	25.6807	24.3813	24.4391	23.0163	22.0065	25.5034	22.4115	23.4083	22.9876	23.3565	23.7821	22.23	23.3393	21.2526	23.4049
142	21.0824	21.0469	23.5448	24.0576	24.6983	24.1434	24.2934	22.6504	21.7069	24.2033	23.0164	23.1133	23.9787	21.3902	22.1307	21.328	21.9164	16.3841	21.6664	25.5253	27.2038	23.7568	25.6981	23.6801	23.7019	25.584	23.7893	22.5224	22.3907	23.0834		142	21.0824	21.0469	23.5448	24.0576	24.6983	24.1434	24.2934	22.6504	21.7069	24.2033	23.0164	23.1133	23.9787	21.3902	22.1307	21.328	21.9164
143	22.8679	20.5807	23.7898	24.8668	25.838	24.5152	24.2074	23.1974	22.8465	23.8529	23.5519	22.8382	24.823	22.6733	22.5803	18.6906	19.3997	19.6833	23.0804	24.0028	21.9635	23.2771	25.7005	23.3925	23.2159	25.1263	23.6195	25.6142	22.7652	23.1692		143	22.8679	20.5807	23.7898	24.8668	25.838	24.5152	24.2074	23.1974	22.8465	23.8529	23.5519	22.8382	24.823	22.6733	22.5803	18.6906	19.3997
144	22.1605	21.8524	23.5408	22.9411	24.6671	27.2171	22.4599	23.1372	22.1035	23.4172	22.3509	24.6141	23.111	20.997	21.2768	21.4747	18.6574	20.7179	25.2399	23.0481	25.194	24.2364	24.4902	25.4939	22.9564	23.391	23.6612	24.3447	24.258	23.0281		144	22.1605	21.8524	23.5408	22.9411	24.6671		22.4599	23.1372	22.1035	23.4172	22.3509	24.6141	23.111	20.997	21.2768	21.4747	18.6574
145	22.1787	23.4349	23.7976	23.0667	24.9729	26.8207	24.6048	22.2051	22.3509	24.5001	23.8727	25.3228	22.4797	21.3137	22.4088	21.3806	21.9745	19.6331	23.7822	23.4244	24.1658	25.4795	22.026	27.137	24.0617	25.6133	26.7955	23.9501	22.1562	24.3865		145	22.1787	23.4349	23.7976	23.0667	24.9729		24.6048	22.2051	22.3509	24.5001	23.8727	25.3228	22.4797	21.3137	22.4088	21.3806	21.9745
146	21.814	21.4993	23.1079	22.8995	25.4083	23.9299	24.2588	23.5474	23.5094	23.6397	24.3823	23.6773	23.787	21.3415	21.9637	21.8051	24.1298	25.6371	23.2406	22.6323	23.0572	25.5627	27.2329	26.4802	23.0885	26.0152	24.3167	23.2789	23.0644	24.2541		146	21.814	21.4993	23.1079	22.8995	25.4083	23.9299	24.2588	23.5474	23.5094	23.6397	24.3823	23.6773	23.787	21.3415	21.9637	21.8051	24.1298
147	22.1946	22.1394	22.7937	23.6097	25.1084	24.0236	23.2698	23.2613	23.1946	24.573	24.5059	24.1205	22.8627	20.0651	21.8981	21.1684	22.591	23.9412	22.1693	20.5442	23.4281	26.14	26.0559	25.2215	27.0037	25.9234	25.8862	26.0982	25.1121	25.5869		147	22.1946	22.1394	22.7937	23.6097	25.1084	24.0236	23.2698	23.2613	23.1946	24.573	24.5059	24.1205	22.8627	20.0651	21.8981	21.1684	22.591
148	22.2917	20.8392	23.8395	22.6834	27.0706	23.2108	22.961	22.0188	23.988	24.874	23.4538	25.8601	22.592	21.312	22.7858	20.8176	21.7723	23.299	22.2306	21.7905	24.0058	25.2005	25.0536	26.1199	26.5594	23.0465	25.2185	22.7923	24.8442	23.4703		148	22.2917	20.8392	23.8395	22.6834		23.2108	22.961	22.0188	23.988	24.874	23.4538	25.8601	22.592	21.312	22.7858	20.8176	21.7723
149	22.9336	23.1255	23.3602	22.9358	23.5491	21.6523	23.7929	23.6284	24.4723	25.327	23.503	25.7761	23.3401	21.6333	18.3288	21.2399	21.2895	20.4801	21.4116	23.7265	22.0569	23.8604	25.9999	25.0866	25.4776	23.005	26.5084	21.761	24.2678	20.6799		149	22.9336	23.1255	23.3602	22.9358	23.5491	21.6523	23.7929	23.6284	24.4723	25.327	23.503	25.7761	23.3401	21.6333	18.3288	21.2399	21.2895
150	23.6632	24.6095	23.758	23.2167	24.5198	23.0977	24.491	22.862	23.8284	24.358	24.1778	24.4021	23.9984	20.6813	20.1634	24.8019	22.458	22.9588	21.8369	22.9554	24.8076	23.5073	25.5067	26.9026	24.3261	25.8464	23.8684	24.8056	22.2808	25.8785		150	23.6632	24.6095	23.758	23.2167	24.5198	23.0977	24.491	22.862	23.8284	24.358	24.1778	24.4021	23.9984	20.6813	20.1634	24.8019	22.458
151	23.9911	23.6133	23.0102	22.3594	24.3417	22.6607	23.9254	25.8089	23.567	24.9751	22.7275	24.7275	23.832	22.4721	21.4041	22.8943	23.608	25.018	21.2381	22.2739	26.5803	24.6323	24.5487	26.3544	27.3374	23.5335	24.3868	24.2121	24.4265	24.1486		151	23.9911	23.6133	23.0102	22.3594	24.3417	22.6607	23.9254	25.8089	23.567	24.9751	22.7275	24.7275	23.832	22.4721	21.4041	22.8943	23.608
152	24.4871	23.5703	24.2647	23.4143	23.9726	23.1231	23.9456	23.7858	23.7507	23.3379	22.6831	25.1847	24.221	21.1863	19.5926	21.1995	21.8111	22.7412	24.5021	22.7646	22.2235	25.38	26.0503	26.1394	23.1001	26.5552	27.8755	22.8748	25.8049	23.9765		152	24.4871	23.5703	24.2647	23.4143	23.9726	23.1231	23.9456	23.7858	23.7507	23.3379	22.6831	25.1847	24.221	21.1863	19.5926	21.1995	21.8111
153	22.6505	22.4606	24.2875	23.2428	24.1769	23.2489	24.8906	23.2877	24.6571	23.3331	22.7067	26.0377	23.0785	22.9522	22.8714	21.0536	22.2372	21.3889	21.8143	22.0684	25.21	23.9224	25.3746	24.5375	27.0119	26.7571	26.2993	26.2713	23.8757	24.9514		153	22.6505	22.4606	24.2875	23.2428	24.1769	23.2489	24.8906	23.2877	24.6571	23.3331	22.7067	26.0377	23.0785	22.9522	22.8714	21.0536	22.2372
154	22.8461	22.754	23.8602	23.6817	23.3728	24.2643	24.6749	24.64	23.7242	23.595	23.4333	24.5975	23.6155	22.1373	19.9886	17.0732	22.0197	21.842	22.1912	21.4072	23.2601	24.605	25.7293	25.3443	25.6695	24.446	25.6362	21.237	20.529	22.3117		154	22.8461	22.754	23.8602	23.6817	23.3728	24.2643	24.6749	24.64	23.7242	23.595	23.4333	24.5975	23.6155	22.1373	19.9886		22.0197
155	22.1801	22.2813	21.0835	24.0482	24.9857	24.0504	23.2268	22.8534	23.6486	24.0165	22.9986	25.0395	23.5785	22.303	22.0375	21.4302	21.9995	22.9185	19.7005	22.3155	26.5812	24.9157	24.7345	24.3221	26.7487	26.0259	21.4801	26.4825	27.9967	23.7213		155	22.1801	22.2813	21.0835	24.0482	24.9857	24.0504	23.2268	22.8534	23.6486	24.0165	22.9986	25.0395	23.5785	22.303	22.0375	21.4302	21.9995
156	21.7012	21.7967	25.7838	24.1002	24.0107	24.0571	24.0904	24.273	24.5124	23.6262	24.0731	23.5993	25.5906	23.1685	20.443	21.733	21.8157	20.2836	23.1606	23.3356	25.9406	25.3776	27.9547	26.82	26.3718	23.851	24.5474	22.7918	26.052	22.5253		156	21.7012	21.7967	25.7838	24.1002	24.0107	24.0571	24.0904	24.273	24.5124	23.6262	24.0731	23.5993	25.5906	23.1685	20.443	21.733	21.8157
157	22.6731	22.542	25.861	24.1014	24.0651	23.0874	23.1811	24.1981	23.1716	23.5828	23.5407	24.48	25.0028	23.2139	21.4937	22.6253	18.1189	20.0812	25.7336	24.8912	25.6356	24.8822	26.066	25.361	26.3964	21.8828	27.0579	23.9989	25.2375	24.6078		157	22.6731	22.542	25.861	24.1014	24.0651	23.0874	23.1811	24.1981	23.1716	23.5828	23.5407	24.48	25.0028	23.2139	21.4937	22.6253	18.1189
158	22.4475	21.2993	24.7195	22.99	24.2897	23.8691	24.1597	24.5275	23.655	20.2033	23.0939	24.5841	23.3064	25.0686	22.194	22.2656	20.92	19.7725	23.5178	23.2199	24.0237	26.1583	25.5847	23.4129	26.8636	27.1518	23.5441	24.5602	23.948	25.1174		158	22.4475	21.2993	24.7195	22.99	24.2897	23.8691	24.1597	24.5275	23.655	20.2033	23.0939	24.5841	23.3064	25.0686	22.194	22.2656	20.92
159	21.6518	22.8157	24.4674	23.5827	24.6396	22.3488	24.0835	21.5873	22.2915	21.9564	23.0134	24.1054	23.7947	22.5124	22.3805	19.8774	23.8691	22.5175	23.5496	23.9321	23.0451	25.0811	25.8241	26.2388	24.9793	24.6891	24.508	23.2259	22.371	23.6501		159	21.6518	22.8157	24.4674	23.5827	24.6396	22.3488	24.0835	21.5873	22.2915	21.9564	23.0134	24.1054	23.7947	22.5124	22.3805	19.8774	23.8691
160	22.3505	24.4553	24.5525	23.1424	24.7944	25.7037	23.093	24.4948	23.1957	27.0057	23.6601	23.9255	24.31	23.3261	23.8413	19.8199	23.1762	21.9152	24.4937	23.8972	27.2819	23.9947	26.8038	22.8337	25.4918	27.309	24.5711	23.5187	24.5017	23.0661		160	22.3505	24.4553	24.5525	23.1424	24.7944	25.7037	23.093	24.4948	23.1957		23.6601	23.9255	24.31	23.3261	23.8413	19.8199	23.1762
161	21.6706	23.2565	23.7152	23.2286	24.2909	23.1084	24.1578	23.3462	22.8964	24.4703	23.6983	24.843	23.9047	23.6744	21.9447	24.176	20.2693	25.2022	23.492	23.2123	25.9549	25.0669	24.5827	26.159	25.1626	25.5642	23.4581	22.7415	22.4271	24.0264		161	21.6706	23.2565	23.7152	23.2286	24.2909	23.1084	24.1578	23.3462	22.8964	24.4703	23.6983	24.843	23.9047	23.6744	21.9447	24.176	20.2693
162	22.6527	21.571	24.5647	24.4272	23.1705	23.1537	23.6715	24.4475	23.2096	24.1719	25.5386	23.5555	23.8122	22.101	23.0688	22.2931	24.2827	25.5512	23.731	24.5913	23.6621	25.2201	26.0084	25.3027	25.1567	24.5884	26.5236	23.5778	22.2536	21.6111		162	22.6527	21.571	24.5647	24.4272	23.1705	23.1537	23.6715	24.4475	23.2096	24.1719	25.5386	23.5555	23.8122	22.101	23.0688	22.2931	24.2827
163	22.7943	21.1178	24.5895	22.81	22.3336	24.7799	24.2778	23.9165	23.5526	24.1748	23.459	22.5892	24.4377	22.438	21.5634	24.6405	22.8158	20.0378	24.7797	23.5805	24.2664	23.8525	25.5777	25.179	25.3558	25.4761	23.3762	21.9788	24.8538	24.7321		163	22.7943	21.1178	24.5895	22.81	22.3336	24.7799	24.2778	23.9165	23.5526	24.1748	23.459	22.5892	24.4377	22.438	21.5634	24.6405	22.8158
164	24.0046	22.1041	24.1264	24.9966	22.4854	20.9891	23.6305	24.8582	22.4579	24.1365	23.4457	26.2911	23.09	23.6169	22.8535	22.725	23.1208	24.6967	22.3783	23.1019	24.9138	26.8184	26.4632	26.9784	24.0493	24.7953	23.5838	23.4905	22.4462	22.8647		164	24.0046	22.1041	24.1264	24.9966	22.4854	20.9891	23.6305	24.8582	22.4579	24.1365	23.4457	26.2911	23.09	23.6169	22.8535	22.725	23.1208
165	23.1519	25.1922	23.9574	23.7756	23.7391	23.3773	23.1097	23.4423	23.6432	23.6936	24.0439	23.9322	23.6034	21.8328	18.3748	22.7789	21.3795	23.3097	20.9145	23.8316	28.7377	25.421	25.4108	25.7275	24.3895	25.8489	21.6997	22.9003	22.6366	22.3158		165	23.1519	25.1922	23.9574	23.7756	23.7391	23.3773	23.1097	23.4423	23.6432	23.6936	24.0439	23.9322	23.6034	21.8328	18.3748	22.7789	21.3795
166	23.4704	23.9425	24.7641	21.6908	22.7937	22.6887	25.7568	23.3243	24.0936	24.0217	23.4979	24.7404	22.7406	21.1387	23.6179	22.6554	23.0174	21.6726	25.5262	22.6316	25.1287	24.9547	24.5974	25.4994	25.0141	23.8987	25.8133	21.8615	29.5806	23.0786		166	23.4704	23.9425	24.7641	21.6908	22.7937	22.6887	25.7568	23.3243	24.0936	24.0217	23.4979	24.7404	22.7406	21.1387	23.6179	22.6554	23.0174
167	24.3172	23.9459	24.129	25.5018	23.4185	26.3669	25.8508	21.3677	24.6243	23.2203	22.3537	26.3126	24.7157	21.9633	23.0007	21.6121	23.402	22.7	20.9183	22.3629	26.3364	24.5653	24.8009	27.8692	25.4196	24.3097	25.7413	24.7369	13.9649	24.8989		167	24.3172	23.9459	24.129	25.5018	23.4185	26.3669	25.8508	21.3677	24.6243	23.2203	22.3537	26.3126	24.7157	21.9633	23.0007	21.6121	23.402
168	22.3942	22.6915	23.7261	23.5217	24.1017	25.5405	23.4404	23.5059	23.3731	23.1748	23.9799	26.1852	24.6827	21.7938	22.4683	21.1802	21.8161	22.9546	25.8837	23.0615	23.3011	21.9597	26.3781	26.5868	24.2192	26.6745	25.081	26.4132	18.9066	20.6479		168	22.3942	22.6915	23.7261	23.5217	24.1017	25.5405	23.4404	23.5059	23.3731	23.1748	23.9799	26.1852	24.6827	21.7938	22.4683	21.1802	21.8161
169	22.8253	24.5835	23.9951	24.8555	25.787	24.7496	27.1229	24.7868	22.9338	21.3383	23.1777	26.0398	24.2514	22.5856	23.6261	23.5334	22.9467	24.4047	19.4429	23.5036	22.9019	25.8525	25.1481	25.8934	24.7631	25.0712	24.5794	25.0444	19.9861	23.6241		169	22.8253	24.5835	23.9951	24.8555	25.787	24.7496		24.7868	22.9338	21.3383	23.1777	26.0398	24.2514	22.5856	23.6261	23.5334	22.9467
170	22.2669	24.4941	24.8556	20.7618	24.3582	24.2564	24.423	23.4453	22.6427	27.0963	24.4427	25.4503	25.0021	23.1309	19.9978	22.118	20.44	20.6476	24.1172	23.5573	24.6047	23.6001	25.5376	26.3621	25.5544	24.4797	24.2058	25.4195	22.4715	22.2329		170	22.2669	24.4941	24.8556	20.7618	24.3582	24.2564	24.423	23.4453	22.6427		24.4427	25.4503	25.0021	23.1309	19.9978	22.118	20.44
171	21.7092	24.0808	24.8439	23.5683	23.948	23.1771	24.0573	23.3062	23.242	24.0408	21.8015	25.3528	24.8113	23.4944	21.1334	22.155	21.0471	21.3682	24.9551	21.7214	26.645	25.4715	25.1988	21.6775	26.2747	25.385	24.5376	24.5465	21.7327	22.694		171	21.7092	24.0808	24.8439	23.5683	23.948	23.1771	24.0573	23.3062	23.242	24.0408	21.8015	25.3528	24.8113	23.4944	21.1334	22.155	21.0471
172	21.9221	23.6181	23.3465	24.0124	26.0385	24.7494	23.908	22.256	23.8173	21.0446	23.571	24.8006	23.6349	23.3163	22.001	23.4572	21.753	22.4252	20.3972	22.3481	25.0236	26.3894	25.9902	22.9774	25.3696	19.2677	24.8008	23.2519	24.0656	23.9104		172	21.9221	23.6181	23.3465	24.0124	26.0385	24.7494	23.908	22.256	23.8173	21.0446	23.571	24.8006	23.6349	23.3163	22.001	23.4572	21.753
173	21.7549	22.6742	23.6984	24.7567	24.2244	23.6791	23.2312	23.7381	22.4948	24.5521	24.3556	24.7661	23.7336	22.7509	22.4202	19.8966	22.0525	20.2832	22.4285	24.4462	23.8566	25.7277	26.0572	29.1199	27.069	27.3024	23.3925	23.3325	23.6669	23.17		173	21.7549	22.6742	23.6984	24.7567	24.2244	23.6791	23.2312	23.7381	22.4948	24.5521	24.3556	24.7661	23.7336	22.7509	22.4202	19.8966	22.0525
174	22.1639	23.2307	23.3688	23.8549	24.3909	22.3641	23.8472	22.7701	22.6295	22.12	25.1213	25.3238	24.2334	22.2035	22.2619	21.9573	20.9601	21.2523	22.9655	24.3467	24.822	24.3349	25.1166	26.3722	24.3699	23.3028	24.7166	23.1827	21.9629	22.8973		174	22.1639	23.2307	23.3688	23.8549	24.3909	22.3641	23.8472	22.7701	22.6295	22.12	25.1213	25.3238	24.2334	22.2035	22.2619	21.9573	20.9601
175	17.2993	22.5786	23.4303	24.5784	24.6372	23.4332	23.5411	22.813	23.5061	25.2817	23.6444	23.4179	23.2086	21.2392	22.8349	22.8206	21.0276	21.096	22.1968	24.3185	25.7187	26.5784	25.2485	26.0736	26.8419	24.1676	24.4613	23.6445	24.9253	22.9361		175		22.5786	23.4303	24.5784	24.6372	23.4332	23.5411	22.813	23.5061	25.2817	23.6444	23.4179	23.2086	21.2392	22.8349	22.8206	21.0276
176	26.5208	22.5935	24.0823	24.0908	23.9767	24.8352	24.3104	22.1624	21.9353	22.944	23.34	23.0695	24.4853	22.004	21.1002	22.0076	21.7978	24.6086	20.9439	24.0662	25.9374	26.207	25.5711	22.4584	24.0252	23.103	24.0629	25.1745	23.9363	25.0645		176		22.5935	24.0823	24.0908	23.9767	24.8352	24.3104	22.1624	21.9353	22.944	23.34	23.0695	24.4853	22.004	21.1002	22.0076	21.7978
177	23.6124	22.5417	24.1109	21.4135	24.5047	26.1027	22.764	22.0404	22.4801	23.0997	23.0515	22.8626	23.1981	22.4032	23.8907	24.7392	21.9564	21.3106	25.5539	22.3935	22.469	26.9959	25.8163	25.3948	23.9825	25.5903	22.5551	23.1361	22.1833	23.4428		177	23.6124	22.5417	24.1109	21.4135	24.5047	26.1027	22.764	22.0404	22.4801	23.0997	23.0515	22.8626	23.1981	22.4032	23.8907	24.7392	21.9564
178	23.8209	21.5786	24.4247	23.6215	24.8691	24.1173	21.9756	22.4474	23.6924	23.9727	23.7353	23.4396	23.2352	22.1874	23.5669	24.8863	19.8852	21.7658	23.6273	23.2717	27.9151	25.0395	23.7304	25.7441	25.9638	24.9191	24.2435	20.7536	21.0852	22.4017		178	23.8209	21.5786	24.4247	23.6215	24.8691	24.1173	21.9756	22.4474	23.6924	23.9727	23.7353	23.4396	23.2352	22.1874	23.5669	24.8863	19.8852
179	22.9387	24.1803	24.2919	25.6185	24.0525	23.1974	23.8499	23.8928	23.4945	23.5678	23.9563	23.9161	23.3141	21.2204	23.9132	23.1418	22.6091	25.4646	24.0677	23.9689	26.3253	25.3281	24.9007	23.6578	23.1232	25.6075	23.6632	23.7396	23.5791	23.8087		179	22.9387	24.1803	24.2919	25.6185	24.0525	23.1974	23.8499	23.8928	23.4945	23.5678	23.9563	23.9161	23.3141	21.2204	23.9132	23.1418	22.6091
180	23.957	22.7529	24.0302	23.571	22.9351	22.0918	22.385	23.2403	22.6689	22.3836	21.0781	22.7149	23.7313	22.5175	21.3003	20.512	23.0512	25.4847	24.5667	23.9065	24.8898	26.1725	24.9175	26.7803	24.7852	22.7489	23.2284	22.4459	23.4851	22.9771		180	23.957	22.7529	24.0302	23.571	22.9351	22.0918	22.385	23.2403	22.6689	22.3836	21.0781	22.7149	23.7313	22.5175	21.3003	20.512	23.0512
181	24.0308	25.2187	23.7361	24.7111	23.2468	22.8165	24.8529	22.4316	22.9983	23.5613	22.6547	25.0647	23.8442	22.5805	22.2113	22.9086	21.6832	23.8016	22.4028	24.0762	23.1312	22.2607	26.0212	27.2249	25.3252	25.2144	24.0901	22.6153	21.0386	23.5594		181	24.0308	25.2187	23.7361	24.7111	23.2468	22.8165	24.8529	22.4316	22.9983	23.5613	22.6547	25.0647	23.8442	22.5805	22.2113	22.9086	21.6832
182	21.5418	22.277	24.6779	23.4469	24.0935	24.3159	24.2894	22.2492	22.8032	22.7908	24.422	24.383	25.0922	23.8142	22.0586	25.0116	21.7485	22.4984	25.3995	23.5104	24.4342	27.0273	25.5916	27.2092	25.4886	24.4283	22.7666	23.1469	19.7619	22.8979		182	21.5418	22.277	24.6779	23.4469	24.0935	24.3159	24.2894	22.2492	22.8032	22.7908	24.422	24.383	25.0922	23.8142	22.0586	25.0116	21.7485
183	24.283	23.6385	24.3982	24.6038	23.2631	23.6649	23.681	23.3499	23.4189	24.9164	23.617	23.9942	23.2823	24.0772	23.4321	22.707	21.378	25.0145	25.607	23.2341	24.9107	23.7152	26.3927	26.3766	25.5033	23.3388	22.4074	24.219	19.7645	21.2076		183	24.283	23.6385	24.3982	24.6038	23.2631	23.6649	23.681	23.3499	23.4189	24.9164	23.617	23.9942	23.2823	24.0772	23.4321	22.707	21.378
184	22.674	22.8277	24.017	23.1391	22.3052	22.7597	23.8406	22.4386	23.9395	24.4855	22.1683	25.8805	23.0189	22.2376	22.2233	21.9267	23.743	22.8219	23.2993	22.5053	24.2778	27.645	25.0837	26.4734	25.6834	22.535	22.0808	24.1701	23.0845	21.9787		184	22.674	22.8277	24.017	23.1391	22.3052	22.7597	23.8406	22.4386	23.9395	24.4855	22.1683	25.8805	23.0189	22.2376	22.2233	21.9267	23.743
185	20.8431	22.6847	23.7266	23.3058	24.9957	21.7264	23.1838	22.6954	24.4547	13.8081	23.2588	25.48	24.7777	23.3533	21.6668	21.7424	23.3818	23.8396	24.3581	24.3993	27.0577	26.9546	24.4405	26.5498	23.62	24.3553	23.2954	22.8147	21.7713	19.2007		185	20.8431	22.6847	23.7266	23.3058	24.9957	21.7264	23.1838	22.6954	24.4547		23.2588	25.48	24.7777	23.3533	21.6668	21.7424	23.3818
186	21.9665	23.9873	24.9057	22.7599	23.3696	22.4812	23.8847	22.2962	23.9781	23.1946	22.9019	23.1799	23.8653	21.6037	21.3704	21.3359	20.0986	21.6579	24.0368	25.1977	27.0004	25.2427	26.5038	25.1253	23.0028	25.237	22.6424	21.4781	22.6358	23.9186		186	21.9665	23.9873	24.9057	22.7599	23.3696	22.4812	23.8847	22.2962	23.9781	23.1946	22.9019	23.1799	23.8653	21.6037	21.3704	21.3359	20.0986
187	22.4427	24.2955	24.4589	24.076	24.1661	22.199	22.1775	21.8582	23.1082	22.6638	23.202	24.2569	23.2381	21.3221	20.9363	22.2518	20.1538	21.9825	24.5241	23.8755	25.8069	26.2315	25.2688	22.449	25.7337	20.4881	22.1636	20.8635	24.43	21.9417		187	22.4427	24.2955	24.4589	24.076	24.1661	22.199	22.1775	21.8582	23.1082	22.6638	23.202	24.2569	23.2381	21.3221	20.9363	22.2518	20.1538
188	24.3585	22.4496	24.2041	24.5675	24.5945	22.6963	22.9578	23.376	22.9394	22.16	23.7487	23.9799	23.4359	23.6544	21.0484	18.3391	22.2976	22.848	25.4317	23.6266	26.6285	24.7399	24.9079	27.2541	26.2059	22.7078	21.2907	21.8989	21.6055	23.198		188	24.3585	22.4496	24.2041	24.5675	24.5945	22.6963	22.9578	23.376	22.9394	22.16	23.7487	23.9799	23.4359	23.6544	21.0484	18.3391	22.2976
189	24.0428	21.9407	25.4757	22.2826	23.7153	23.22	21.534	22.1143	23.3874	23.8397	24.6159	21.8494	21.7706	24.0062	21.893	22.591	22.8129	20.2758	24.4402	23.3279	25.114	25.2921	25.0497	24.9664	24.1604	22.281	21.9241	21.837	21.7181	21.0162		189	24.0428	21.9407	25.4757	22.2826	23.7153	23.22	21.534	22.1143	23.3874	23.8397	24.6159	21.8494	21.7706	24.0062	21.893	22.591	22.8129
190	22.6704	23.3314	24.0927	24.4579	23.8453	24.8083	22.5109	21.9367	22.4717	22.9819	20.3773	24.8745	22.8109	15.9188	22.5645	22.0057	19.8294	24.4551	23.4366	23.2577	25.7912	26.2263	24.1836	25.7113	25.3356	21.6898	25.917	21.3159	21.5672	24.0479		190	22.6704	23.3314	24.0927	24.4579	23.8453	24.8083	22.5109	21.9367	22.4717	22.9819	20.3773	24.8745	22.8109		22.5645	22.0057	19.8294
191	24.0538	24.4155	23.9793	22.6908	23.7268	22.7538	23.2778	21.7007	22.3837	22.7432	22.3151	23.2621	24.0135	21.6831	23.1588	22.2023	21.5903	23.4299	23.9636	22.2887	25.4102	26.106	24.6609	24.7921	24.9219	24.9604	21.3657	23.4352	22.541	23.5165		191	24.0538	24.4155	23.9793	22.6908	23.7268	22.7538	23.2778	21.7007	22.3837	22.7432	22.3151	23.2621	24.0135	21.6831	23.1588	22.2023	21.5903
192	23.3636	24.4284	23.1591	24.0896	22.7712	23.2779	22.7066	21.846	23.8369	23.9168	22.4771	22.7991	23.0709	22.0271	23.5206	23.0801	24.1747	21.873	22.4601	22.8489	24.8097	26.8659	26.5725	24.2115	25.1169	26.2812	21.8641	21.1358	20.9412	21.4271		192	23.3636	24.4284	23.1591	24.0896	22.7712	23.2779	22.7066	21.846	23.8369	23.9168	22.4771	22.7991	23.0709	22.0271	23.5206	23.0801	24.1747
193	25.1675	21.5525	24.2543	23.5359	23.7328	24.7888	22.743	21.4466	24.7907	23.1389	23.3048	20.6317	20.3898	21.6203	23.0104	23.6736	21.2879	25.7989	23.7818	22.7644	24.6351	25.5514	22.9081	25.6679	24.2997	24.9708	20.5298	22.849	22.4729	23.06		193	25.1675	21.5525	24.2543	23.5359	23.7328	24.7888	22.743	21.4466	24.7907	23.1389	23.3048	20.6317	20.3898	21.6203	23.0104	23.6736	21.2879
194	22.3806	24.604	23.1296	22.9067	23.4337	22.625	22.5197	21.6166	22.3527	22.5955	22.1208	24.5098	23.8649	23.2835	22.5999	21.0059	19.6267	23.8418	23.1407	23.227	25.5683	24.6144	26.3983	24.0098	23.8796	23.5454	24.2912	22.3628	21.4756	22.1956		194	22.3806	24.604	23.1296	22.9067	23.4337	22.625	22.5197	21.6166	22.3527	22.5955	22.1208	24.5098	23.8649	23.2835	22.5999	21.0059	19.6267
195	23.9267	22.7723	23.4372	23.6758	23.7225	22.4205	22.3163	21.0569	21.7361	22.1109	22.5572	24.5811	25.3492	23.245	22.5046	20.1515	22.667	22.7291	23.156	21.9278	21.8588	24.5094	24.399	24.8099	25.8191	23.819	22.848	21.9126	21.5867	23.7949		195	23.9267	22.7723	23.4372	23.6758	23.7225	22.4205	22.3163	21.0569	21.7361	22.1109	22.5572	24.5811	25.3492	23.245	22.5046	20.1515	22.667
196	21.4168	20.9402	23.4801	23.1921	23.6383	22.7053	23.7776	20.9422	23.3614	22.4224	23.0047	24.1408	24.5265	21.958	21.4052	21.2827	22.0583	22.0573	21.3134	22.0213	24.0939	25.2128	26.9822	27.7711	23.2205	23.7437	24.0498	22.2167	21.7079	23.0605		196	21.4168	20.9402	23.4801	23.1921	23.6383	22.7053	23.7776	20.9422	23.3614	22.4224	23.0047	24.1408	24.5265	21.958	21.4052	21.2827	22.0583
197	22.4135	23.1206	23.0707	22.5659	21.6544	24.372	23.0092	22.8604	23.0437	23.3273	22.5914	23.0675	22.6851	24.2366	20.3933	21.9626	21.0997	21.7374	24.2568	22.639	27.0705	27.7427	24.8285	27.4997	23.1649	24.8298	23.7531	22.7357	21.7253	20.0048		197	22.4135	23.1206	23.0707	22.5659	21.6544	24.372	23.0092	22.8604	23.0437	23.3273	22.5914	23.0675	22.6851	24.2366	20.3933	21.9626	21.0997
198	25.0526	24.4158	22.0199	24.4479	23.2238	22.0864	22.8963	21.4271	21.4146	24.4309	24.0244	23.5258	23.9971	22.5504	23.5003	19.8982	21.1478	24.3319	22.7754	23.472	21.7845	23.7261	24.9422	26.3983	22.1134	23.6576	24.1751	21.7516	21.9439	23.2655		198	25.0526	24.4158	22.0199	24.4479	23.2238	22.0864	22.8963	21.4271	21.4146	24.4309	24.0244	23.5258	23.9971	22.5504	23.5003	19.8982	21.1478
199	21.7336	24.2959	23.4214	23.7922	22.0923	23.1077	23.4184	21.1167	23.2336	22.4126	25.0497	24.968	23.0417	23.0441	20.5191	20.2274	20.7346	19.8663	24.5444	23.3588	22.9277	24.5285	25.3533	22.7435	22.3132	24.3955	22.7111	23.0381	22.1074	22.3357		199	21.7336	24.2959	23.4214	23.7922	22.0923	23.1077	23.4184	21.1167	23.2336	22.4126	25.0497	24.968	23.0417	23.0441	20.5191	20.2274	20.7346
200	22.3244	22.6143	24.2311	21.8456	21.4232	21.421	22.7334	22.4851	24.1667	21.8871	23.6958	24.3536	23.0768	21.8729	19.9355	21.8257	23.5533	22.3289	23.5072	22.7764	25.2059	25.6172	26.4604	24.248	24.8657	23.1213	23.3626	25.4358	23.0725	24.3489		200	22.3244	22.6143	24.2311	21.8456	21.4232	21.421	22.7334	22.4851	24.1667	21.8871	23.6958	24.3536	23.0768	21.8729	19.9355	21.8257	23.5533
201	23.2446	22.3911	25.5865	25.1347	23.7955	21.6579	22.3914	23.442	23.5457	22.8343	23.7574	22.6704	22.7214	21.9793	21.769	21.4693	19.3702	22.0308	23.0533	23.7287	26.0802	25.3007	25.1636	23.7016	25.3987	23.6832	23.3043	22.2163	22.0192	25.0925		201	23.2446	22.3911	25.5865	25.1347	23.7955	21.6579	22.3914	23.442	23.5457	22.8343	23.7574	22.6704	22.7214	21.9793	21.769	21.4693	19.3702
202	20.7193	21.6619	23.012	23.7104	23.0146	23.2472	23.5377	22.4954	21.6916	22.8288	22.8596	24.0079	22.9471	22.2711	21.3948	23.3598	21.6239	19.8882	24.2528	23.5109	26.7485	24.8925	25.4221	19.6352	23.9147	22.6187	23.5654	24.4348	23.3845	22.715		202	20.7193	21.6619	23.012	23.7104	23.0146	23.2472	23.5377	22.4954	21.6916	22.8288	22.8596	24.0079	22.9471	22.2711	21.3948	23.3598	21.6239
203	24.2819	22.7973	22.1585	23.4051	23.7824	22.8264	24.4452	22.2631	24.6696	21.5024	23.7283	22.3713	23.1716	22.3075	20.2413	19.9102	23.7669	22.1626	23.3628	23.2693	26.0825	24.9539	25.2499	24.8044	22.8279	21.0339	25.2657	21.6315	22.4584	24.5407		203	24.2819	22.7973	22.1585	23.4051	23.7824	22.8264	24.4452	22.2631	24.6696	21.5024	23.7283	22.3713	23.1716	22.3075	20.2413	19.9102	23.7669
204	21.4195	21.9605	23.3304	24.1542	24.0472	22.5304	22.5017	21.5447	22.6142	21.7386	22.4415	22.3443	23.2636	21.8054	22.6543	21.138	17.3209	22.6858	24.1905	22.699	25.0126	26.0347	23.5345	25.2151	25.9409	25.8621	22.2701	24.7387	24.5869	26.8751		204	21.4195	21.9605	23.3304	24.1542	24.0472	22.5304	22.5017	21.5447	22.6142	21.7386	22.4415	22.3443	23.2636	21.8054	22.6543	21.138	17.3209
205	25.0109	22.1075	23.6635	22.8932	23.0461	22.6189	22.1933	21.5017	23.7504	21.4911	23.0414	21.0783	22.5491	23.1941	22.6904	20.4075	23.0042	23.6452	19.6349	20.9125	24.4309	26.096	25.5576	24.6001	21.9124	22.3372	23.6958	22.0544	23.5629	22.5227		205	25.0109	22.1075	23.6635	22.8932	23.0461	22.6189	22.1933	21.5017	23.7504	21.4911	23.0414	21.0783	22.5491	23.1941	22.6904	20.4075	23.0042
206	24.1811	22.0459	22.6222	22.6941	23.4227	23.6108	23.1566	22.3464	24.1442	22.5386	22.6595	22.2959	22.0255	21.7235	22.3243	22.0674	21.0752	24.6653	22.6369	24.7634	24.3794	23.189	22.2186	24.5039	22.7088	22.8382	24.6552	20.7938	23.0556	24.5715		206	24.1811	22.0459	22.6222	22.6941	23.4227	23.6108	23.1566	22.3464	24.1442	22.5386	22.6595	22.2959	22.0255	21.7235	22.3243	22.0674	21.0752
207	22.6057	23.2287	22.9985	24.9377	22.7601	23.2707	23.6064	22.0125	24.6971	21.9637	22.2961	23.0292	22.2594	22.4882	19.5446	21.3761	19.3624	21.9997	23.4557	23.0244	23.8724	24.7791	28.0565	22.3546	24.4529	26.2873	24.0578	23.4637	22.795	23.1986		207	22.6057	23.2287	22.9985	24.9377	22.7601	23.2707	23.6064	22.0125	24.6971	21.9637	22.2961	23.0292	22.2594	22.4882	19.5446	21.3761	19.3624
208	23.5587	21.0398	25.7055	24.1857	24.287	22.9183	23.1912	21.1854	22.4668	22.4074	22.1747	22.8395	23.4312	22.348	23.1569	22.0276	25.2596	20.0168	24.0053	25.233	25.8112	25.6369	25.4496	22.7919	24.913	24.9476	23.7995	24.4405	22.4561	25.2054		208	23.5587	21.0398	25.7055	24.1857	24.287	22.9183	23.1912	21.1854	22.4668	22.4074	22.1747	22.8395	23.4312	22.348	23.1569	22.0276	25.2596
209	20.6338	23.5837	22.9622	23.9534	22.624	21.9274	23.7356	23.2719	23.5249	23.7504	26.0273	22.2056	22.6657	22.4843	22.7096	20.9975	22.7673	23.2729	23.8128	22.1592	24.6369	23.9924	25.295	23.7374	23.8219	23.5728	24.5524	24.2731	22.2441	24.1417		209	20.6338	23.5837	22.9622	23.9534	22.624	21.9274	23.7356	23.2719	23.5249	23.7504		22.2056	22.6657	22.4843	22.7096	20.9975	22.7673
210	24.2044	23.233	24.1769	22.9591	23.8671	23.5035	23.8512	24.0287	22.216	21.3437	22.2689	22.8798	21.7523	23.8901	22.7159	23.5167	21.411	25.1553	22.7674	20.9407	23.8555	24.071	21.6246	21.6742	25.2641	24.9332	23.0716	25.443	21.6738	23.5252		210	24.2044	23.233	24.1769	22.9591	23.8671	23.5035	23.8512	24.0287	22.216	21.3437	22.2689	22.8798	21.7523	23.8901	22.7159	23.5167	21.411
211	22.2642	21.4327	23.907	22.6701	22.3087	23.1467	23.7729	22.9386	21.8836	23.9791	24.7133	23.2918	22.2518	22.9705	21.4473	21.27	23.1025	22.4089	24.076	23.7545	20.3561	27.7061	26.1923	27.5424	23.7997	24.5796	24.9344	21.964	23.4316	22.7494		211	22.2642	21.4327	23.907	22.6701	22.3087	23.1467	23.7729	22.9386	21.8836	23.9791	24.7133	23.2918	22.2518	22.9705	21.4473	21.27	23.1025
212	21.7482	23.1996	23.5243	22.5313	23.0585	23.9039	24.0785	22.9863	22.7672	24.0305	23.318	23.2977	23.524	23.9896	23.116	20.6814	21.974	25.1401	24.0477	20.114	27.0907	23.7056	25.5562	21.9686	25.5432	23.4876	23.8522	23.1107	23.7942	23.3718		212	21.7482	23.1996	23.5243	22.5313	23.0585	23.9039	24.0785	22.9863	22.7672	24.0305	23.318	23.2977	23.524	23.9896	23.116	20.6814	21.974
213	23.5915	21.3231	22.622	21.9523	22.494	23.2698	23.3629	23.8853	23.1962	23.7373	21.8099	23.2872	22.6417	23.151	20.354	21.0068	22.1214	21.7468	22.7306	25.3404	28.2405	26.1788	25.5828	27.4208	25.2444	24.6391	22.9803	25.2987	23.511	21.9167		213	23.5915	21.3231	22.622	21.9523	22.494	23.2698	23.3629	23.8853	23.1962	23.7373	21.8099	23.2872	22.6417	23.151	20.354	21.0068	22.1214
214	22.657	23.3238	25.4336	22.6679	23.533	22.4633	23.8598	23.2171	23.7768	23.4956	21.4005	24.1589	22.1498	23.3225	22.3999	20.0847	21.8891	23.8759	22.5537	23.8684	26.5329	27.1181	24.9603	24.9014	23.4684	23.9936	23.3924	22.5381	23.0456	23.5355		214	22.657	23.3238	25.4336	22.6679	23.533	22.4633	23.8598	23.2171	23.7768	23.4956	21.4005	24.1589	22.1498	23.3225	22.3999	20.0847	21.8891
215	22.1269	25.3145	24.7862	22.5613	22.1527	22.6801	24.1161	21.9928	22.4587	23.7015	23.5829	24.1262	24.6714	21.7147	19.8759	20.2291	22.278	23.0738	24.9705	24.9493	25.8576	25.1	24.2287	24.4411	26.1517	22.4434	23.7737	24.5386	22.172	22.8461		215	22.1269	25.3145	24.7862	22.5613	22.1527	22.6801	24.1161	21.9928	22.4587	23.7015	23.5829	24.1262	24.6714	21.7147	19.8759	20.2291	22.278
216	21.7921	20.2602	24.3862	22.2053	21.9344	24.1091	24.3621	24.4345	23.0069	22.7123	22.5599	23.0818	23.7871	21.384	21.5222	20.967	22.9806	22.5545	23.5734	23.2795	24.7299	24.8212	23.1018	26.6189	24.2963	24.5681	24.6254	23.0076	24.1708	23.3105		216	21.7921	20.2602	24.3862	22.2053	21.9344	24.1091	24.3621	24.4345	23.0069	22.7123	22.5599	23.0818	23.7871	21.384	21.5222	20.967	22.9806
217	23.5085	21.9603	21.8577	25.2569	23.1558	22.3292	23.6756	23.7664	23.2005	23.2498	23.2397	22.6913	23.5373	22.3809	18.2624	21.3442	20.7921	19.7517	25.1738	23.1735	22.6703	24.6533	24.9149	25.9152	22.484	24.382	24.05	23.4075	23.463	23.6162		217	23.5085	21.9603	21.8577	25.2569	23.1558	22.3292	23.6756	23.7664	23.2005	23.2498	23.2397	22.6913	23.5373	22.3809	18.2624	21.3442	20.7921
218	24.8011	21.5908	21.0996	23.4789	23.7571	23.3231	23.4727	23.5026	23.45	23.0285	23.2118	21.2431	21.8649	20.43	19.324	19.8762	23.0234	22.2753	23.0187	22.5885	23.9896	24.7071	29.7015	23.3873	26.7946	24.0016	22.9414	23.8242	22.0664	23.7408		218	24.8011	21.5908	21.0996	23.4789	23.7571	23.3231	23.4727	23.5026	23.45	23.0285	23.2118	21.2431	21.8649	20.43	19.324	19.8762	23.0234
219	23.0102	23.8703	23.323	23.3457	23.2395	23.0226	23.1688	23.5556	24.305	22.5275	22.2521	22.2447	23.8926	23.0782	20.929	24.3564	21.4345	19.4536	19.9703	23.5201	27.6453	24.6839	26.003	24.0252	25.2308	24.6242	24.1661	24.4417	22.8073	23.6779		219	23.0102	23.8703	23.323	23.3457	23.2395	23.0226	23.1688	23.5556	24.305	22.5275	22.2521	22.2447	23.8926	23.0782	20.929	24.3564	21.4345
220	24.0653	23.9463	25.5841	24.0903	22.5234	22.9866	23.8391	23.9606	23.819	22.2423	22.1905	23.5489	22.6268	20.0686	22.2799	20.7378	20.1649	21.0916	25.583	22.183	24.3214	25.2002	24.1539	25.3698	24.8384	23.5007	23.5408	22.1914	22.9408	24.5961		220	24.0653	23.9463	25.5841	24.0903	22.5234	22.9866	23.8391	23.9606	23.819	22.2423	22.1905	23.5489	22.6268	20.0686	22.2799	20.7378	20.1649
221	21.3594	23.3345	26.4853	23.3377	22.9204	21.8236	23.7006	22.3296	24.854	22.9478	20.8427	22.1743	22.3706	22.6217	23.0498	22.9846	17.2227	20.3736	24.0359	23.8588	24.9314	24.6699	25.4232	22.8551	25.4228	24.9048	23.0633	23.0196	23.6401	24.1854		221	21.3594	23.3345	26.4853	23.3377	22.9204	21.8236	23.7006	22.3296	24.854	22.9478	20.8427	22.1743	22.3706	22.6217	23.0498	22.9846	17.2227
222	25.742	25.009	22.1917	23.9571	23.1172	22.7102	24.8452	22.9409	24.479	22.4246	24.2041	22.7035	22.7078	21.8676	21.1054	20.6598	25.9	24.5175	22.4892	21.986	22.9963	25.2269	24.8126	25.8847	23.8667	25.7477	23.4756	22.4826	21.282	22.2421		222	25.742	25.009	22.1917	23.9571	23.1172	22.7102	24.8452	22.9409	24.479	22.4246	24.2041	22.7035	22.7078	21.8676	21.1054	20.6598	25.9
223	22.1764	21.7262	27.2929	22.8078	21.5858	22.5418	22.1261	22.4601	24.4285	22.7801	22.2846	24.3385	22.6053	22.5581	22.465	23.2384	22.7209	23.0978	26.2173	24.2131	24.0944	25.8639	22.9001	19.8902	23.9561	24.3663	23.9209	23.7292	23.6317	23.8827		223	22.1764	21.7262		22.8078	21.5858	22.5418	22.1261	22.4601	24.4285	22.7801	22.2846	24.3385	22.6053	22.5581	22.465	23.2384	22.7209
224	20.0073	24.655	24.837	23.5011	23.8287	23.5981	22.7235	22.035	22.7129	22.3529	23.4059	23.2245	23.7249	21.0613	21.1012	20.299	21.2043	22.9284	21.8244	23.0158	23.3009	25.4581	24.2425	27.851	23.4438	24.6744	22.8611	23.0377	26.6123	22.1554		224	20.0073	24.655	24.837	23.5011	23.8287	23.5981	22.7235	22.035	22.7129	22.3529	23.4059	23.2245	23.7249	21.0613	21.1012	20.299	21.2043
225	21.5801	22.8156	24.8465	18.0206	22.5649	23.9236	23.2712	22.6379	24.5042	22.3995	24.3155	23.0302	23.385	20.2307	21.7487	21.9453	21.7333	21.6723	23.6272	24.5883	24.0176	24.1749	25.882	25.8528	22.4257	23.8276	24.2976	22.2325	24.1736	25.6961		225	21.5801	22.8156	24.8465		22.5649	23.9236	23.2712	22.6379	24.5042	22.3995	24.3155	23.0302	23.385	20.2307	21.7487	21.9453	21.7333
226	24.6528	25.0103	23.0698	25.4425	23.9942	23.1624	21.5472	22.8121	24.7824	21.0581	25.422	23.1904	22.8134	21.6176	20.3722	22.8773	24.1008	20.5909	24.5596	23.1534	29.092	25.5721	25.3357	27.3988	26.0148	23.9013	27.9404	24.8811	23.0718	25.7592		226	24.6528	25.0103	23.0698	25.4425	23.9942	23.1624	21.5472	22.8121	24.7824	21.0581	25.422	23.1904	22.8134	21.6176	20.3722	22.8773	24.1008
227	21.3323	21.2329	21.666	25.5013	25.5437	22.8859	23.348	22.933	24.1023	22.8264	23.0802	22.5609	22.9567	20.8634	21.5019	22.8112	22.3102	23.6773	24.5546	23.3441	26.4996	24.4725	24.3388	24.4355	21.9904	23.0752	22.8078	22.1805	22.6597	23.9634		227	21.3323	21.2329	21.666	25.5013	25.5437	22.8859	23.348	22.933	24.1023	22.8264	23.0802	22.5609	22.9567	20.8634	21.5019	22.8112	22.3102
228	21.2405	22.5558	24.2165	24.3972	23.5616	23.3294	23.7455	21.9546	25.0685	23.399	23.4356	22.0355	22.0182	21.1432	20.4638	22.1933	23.0823	23.6289	23.9796	23.3924	24.5706	25.5565	25.5797	25.9481	23.5681	23.8512	25.3949	25.4562	24.8625	21.5232		228	21.2405	22.5558	24.2165	24.3972	23.5616	23.3294	23.7455	21.9546	25.0685	23.399	23.4356	22.0355	22.0182	21.1432	20.4638	22.1933	23.0823
229	21.5096	23.3037	23.4333	24.3441	22.9636	22.7075	22.1875	22.8925	23.8381	23.3845	23.7379	22.5603	23.452	22.4606	21.5434	20.387	22.8657	24.2922	24.5248	23.1343	24.6378	24.9359	24.9659	22.9555	23.2533	24.5665	23.8916	23.2452	23.533	25.2503		229	21.5096	23.3037	23.4333	24.3441	22.9636	22.7075	22.1875	22.8925	23.8381	23.3845	23.7379	22.5603	23.452	22.4606	21.5434	20.387	22.8657
230	24.5923	22.7003	23.9394	23.7992	23.284	22.757	23.8673	21.8147	22.2909	21.837	21.9148	23.5446	24.9591	20.6002	21.0878	21.3183	23.7453	24.8833	22.1637	23.4884	26.6914	24.4629	24.6705	24.5266	22.7004	23.016	24.289	25.035	22.2861	25.3093		230	24.5923	22.7003	23.9394	23.7992	23.284	22.757	23.8673	21.8147	22.2909	21.837	21.9148	23.5446	24.9591	20.6002	21.0878	21.3183	23.7453
231	24.0306	24.0827	28.6374	24.7439	23.3131	22.3031	22.8309	23.4554	23.61	24.5546	23.6262	24.7396	23.1817	22.5504	20.8206	20.8503	21.1243	24.3105	23.8356	22.8047	24.128	21.8328	24.5099	26.7428	27.0722	26.1872	26.9739	23.6664	24.7012	24.5845		231	24.0306	24.0827		24.7439	23.3131	22.3031	22.8309	23.4554	23.61	24.5546	23.6262	24.7396	23.1817	22.5504	20.8206	20.8503	21.1243
232	23.9631	24.8311	25.2162	25.1978	22.3485	21.9336	23.4905	23.2857	23.1998	23.7368	22.3676	22.4285	22.2508	24.4621	21.5421	19.2495	20.8841	18.8329	22.5601	24.71	24.6293	24.3896	25.0869	23.1536	19.9823	26.5641	26.5571	24.0153	23.4183	23.5154		232	23.9631	24.8311	25.2162	25.1978	22.3485	21.9336	23.4905	23.2857	23.1998	23.7368	22.3676	22.4285	22.2508	24.4621	21.5421	19.2495	20.8841
233	23.439	22.9921	25.5698	24.0847	23.5102	22.4666	23.6442	24.112	23.9518	23.0241	21.5138	24.3238	23.477	22.1824	19.1366	21.3947	21.3997	23.6347	22.6507	22.6118	25.1734	25.3828	26.146	26.6386	26.4662	25.4126	24.9608	24.7208	22.9927	23.3517		233	23.439	22.9921	25.5698	24.0847	23.5102	22.4666	23.6442	24.112	23.9518	23.0241	21.5138	24.3238	23.477	22.1824	19.1366	21.3947	21.3997
234	23.2374	24.9404	23.4407	24.2387	23.0569	21.1475	23.7773	23.0381	23.7667	23.5601	24.552	23.3485	22.2348	23.3817	20.7309	21.4903	21.7469	24.1964	22.7692	21.061	24.0637	24.6255	26.3441	26.4489	24.9437	25.0447	24.0501	22.2999	22.0893	23.0583		234	23.2374	24.9404	23.4407	24.2387	23.0569	21.1475	23.7773	23.0381	23.7667	23.5601	24.552	23.3485	22.2348	23.3817	20.7309	21.4903	21.7469
235	25.9303	22.2334	23.2401	24.0048	23.2748	24.5116	24.1267	24.1967	25.2484	23.7725	23.9607	23.728	22.7994	21.5138	19.2606	20.784	22.5938	23.0864	24.3768	24.0222	22.0444	26.5669	24.8673	22.4599	27.305	27.0463	23.8884	24.6426	22.0295	24.2662		235	25.9303	22.2334	23.2401	24.0048	23.2748	24.5116	24.1267	24.1967	25.2484	23.7725	23.9607	23.728	22.7994	21.5138	19.2606	20.784	22.5938
236	21.9919	22.0262	26.005	23.9833	23.4095	23.9691	23.7885	23.0783	25.7496	23.7685	23.4035	23.4069	24.5568	23.1892	20.7599	21.7909	22.5837	21.8569	24.1745	24.9917	27.168	26.0993	25.5133	24.7087	25.3622	21.26	22.6821	26.8263	21.9018	22.0684		236	21.9919	22.0262	26.005	23.9833	23.4095	23.9691	23.7885	23.0783	25.7496	23.7685	23.4035	23.4069	24.5568	23.1892	20.7599	21.7909	22.5837
237	23.7276	22.3094	22.9695	21.9121	22.5127	22.0438	24.2675	23.113	24.9178	22.9001	21.8348	23.7539	21.9764	22.5301	23.6054	21.8806	20.8892	23.2382	24.7891	23.7763	23.713	25.0913	24.6931	24.9656	25.8041	23.7657	22.8688	22.8052	22.6623	23.1417		237	23.7276	22.3094	22.9695	21.9121	22.5127	22.0438	24.2675	23.113	24.9178	22.9001	21.8348	23.7539	21.9764	22.5301	23.6054	21.8806	20.8892
238	22.4965	24.8412	23.3428	23.5509	23.6077	25.5457	23.9816	23.9069	25.7881	22.72	23.509	21.8889	24.1229	22.2338	22.0424	21.0191	22.2821	24.1234	23.5755	23.6417	25.0027	26.0945	25.8894	22.7278	22.9034	24.6422	23.2441	22.1681	25.4362	23.7229		238	22.4965	24.8412	23.3428	23.5509	23.6077	25.5457	23.9816	23.9069	25.7881	22.72	23.509	21.8889	24.1229	22.2338	22.0424	21.0191	22.2821
239	22.7518	21.3329	24.0117	21.7391	23.7021	23.6832	23.7825	24.3314	24.7395	21.3531	23.123	21.8797	23.3344	22.5496	22.9814	22.9597	22.7807	20.9112	22.9823	24.0902	23.8877	25.2044	26.2216	26.5476	24.5538	24.2352	23.3296	22.4079	23.5757	22.7312		239	22.7518	21.3329	24.0117	21.7391	23.7021	23.6832	23.7825	24.3314	24.7395	21.3531	23.123	21.8797	23.3344	22.5496	22.9814	22.9597	22.7807
240	22.4313	25.2629	24.4539	24.7841	23.6732	24.2207	24.1312	23.9534	24.3641	22.6899	23.6508	24.5988	22.6731	21.8266	22.0853	21.1551	22.1504	21.2721	21.8905	24.5272	28.283	25.6888	25.4921	25.9144	24.6726	23.2244	25.6866	24.2396	23.702	22.1605		240	22.4313	25.2629	24.4539	24.7841	23.6732	24.2207	24.1312	23.9534	24.3641	22.6899	23.6508	24.5988	22.6731	21.8266	22.0853	21.1551	22.1504
241	22.2186	24.4754	24.6699	21.9236	23.4989	24.1952	24.8823	23.952	22.5816	20.9501	22.3421	24.8037	24.265	23.9415	21.9334	20.673	22.4729	22.4988	21.7719	25.9454	25.1102	23.8133	23.9389	24.941	25.2389	25.4025	25.1451	22.2932	21.6693	23.3546		241	22.2186	24.4754	24.6699	21.9236	23.4989	24.1952	24.8823	23.952	22.5816	20.9501	22.3421	24.8037	24.265	23.9415	21.9334	20.673	22.4729
242	25.197	21.4454	21.4441	23.8324	23.2376	23.1977	25.416	23.9525	24.1767	23.5897	22.3834	23.4406	24.8109	21.7775	20.3521	21.2447	22.7341	23.6737	24.4515	26.3417	27.4174	26.2527	23.3404	23.3819	24.6373	23.8152	23.2684	23.2159	21.2757	22.8014		242	25.197	21.4454	21.4441	23.8324	23.2376	23.1977	25.416	23.9525	24.1767	23.5897	22.3834	23.4406	24.8109	21.7775	20.3521	21.2447	22.7341
243	22.995	23.0342	28.0001	26.0279	24.9575	23.0913	23.304	23.7092	23.8494	22.2084	23.642	23.1708	22.874	22.8151	20.9507	22.1295	20.5075	20.4111	23.098	22.8056	24.5849	25.9512	31.0018	21.3539	23.1382	24.0565	24.2946	21.9576	22.3446	24.5451		243	22.995	23.0342		26.0279	24.9575	23.0913	23.304	23.7092	23.8494	22.2084	23.642	23.1708	22.874	22.8151	20.9507	22.1295	20.5075
244	23.5013	21.078	23.9216	23.9195	22.9191	24.7917	24.1717	24.1836	23.1232	22.4845	23.0149	23.7801	23.5084	21.1546	21.0564	20.8725	23.8306	23.1044	22.5904	25.141	28.3547	24.3206	27.6969	24.1091	24.109	22.7449	23.6841	23.2329	22.9561	23.2367		244	23.5013	21.078	23.9216	23.9195	22.9191	24.7917	24.1717	24.1836	23.1232	22.4845	23.0149	23.7801	23.5084	21.1546	21.0564	20.8725	23.8306
245	23.9426	24.5765	22.5227	25.0502	23.6267	23.3441	24.2317	22.5717	23.8256	20.3713	23.2815	22.7004	22.5506	23.3326	20.1839	20.3643	20.4678	25.6912	23.8746	23.7309	26.4764	23.9015	26.2436	25.059	21.989	24.5379	23.2973	25.3546	22.3888	23.6722		245	23.9426	24.5765	22.5227	25.0502	23.6267	23.3441	24.2317	22.5717	23.8256	20.3713	23.2815	22.7004	22.5506	23.3326	20.1839	20.3643	20.4678
246	23.5267	22.0981	23.3479	26.4351	23.8658	23.3317	24.0502	24.0234	23.7029	23.3133	23.6171	22.6835	22.9176	24.8217	21.7295	21.8765	23.9743	23.2991	24.0846	23.8595	25.2759	24.8114	25.8997	25.6485	23.9221	24.3812	24.3544	23.4348	24.0065	24.8071		246	23.5267	22.0981	23.3479	26.4351	23.8658	23.3317	24.0502	24.0234	23.7029	23.3133	23.6171	22.6835	22.9176	24.8217	21.7295	21.8765	23.9743
247	24.223	23.6662	25.1751	23.3887	23.9248	24.6227	23.1017	23.3044	24.1909	23.3356	22.4379	23.7394	23.5837	23.1002	20.8548	21.6504	21.5097	24.1489	23.8139	23.0025	23.7699	24.9464	24.4927	25.3561	25.2344	22.4516	23.5513	24.045	22.1399	24.3488		247	24.223	23.6662	25.1751	23.3887	23.9248	24.6227	23.1017	23.3044	24.1909	23.3356	22.4379	23.7394	23.5837	23.1002	20.8548	21.6504	21.5097
248	23.6261	24.0665	24.4595	24.7049	23.2406	23.9955	24.0376	24.3101	23.0605	24.3708	22.5627	23.2655	22.9263	23.1421	21.804	22.0658	23.7816	24.0594	25.8461	22.547	26.84	22.969	25.0615	22.9021	21.749	22.6012	24.6313	23.2025	22.4262	23.5299		248	23.6261	24.0665	24.4595	24.7049	23.2406	23.9955	24.0376	24.3101	23.0605	24.3708	22.5627	23.2655	22.9263	23.1421	21.804	22.0658	23.7816
249	23.1292	21.0323	22.5525	23.6363	23.412	24.8446	24.8845	22.6095	23.8971	22.855	25.1579	23.5742	22.2774	23.2343	22.4669	21.5494	20.4999	23.1274	23.5176	22.6843	24.801	26.0532	25.5759	27.6918	24.4846	24.1771	23.3247	21.5784	23.9586	24.2907		249	23.1292	21.0323	22.5525	23.6363	23.412	24.8446	24.8845	22.6095	23.8971	22.855	25.1579	23.5742	22.2774	23.2343	22.4669	21.5494	20.4999
250	22.7308	24.2766	24.5265	23.8995	23.9122	23.0582	23.3786	24.3708	24.7083	22.9935	24.3706	23.7231	25.4413	22.3395	20.8024	20.6961	21.9837	23.6206	23.7837	22.5004	23.9691	25.0718	26.7854	23.8205	25.6074	25.0958	23.5289	23.6984	25.2818	25.1102		250	22.7308	24.2766	24.5265	23.8995	23.9122	23.0582	23.3786	24.3708	24.7083	22.9935	24.3706	23.7231	25.4413	22.3395	20.8024	20.6961	21.9837
251	21.6717	22.189	25.5733	23.5546	23.7993	23.447	23.8573	23.0178	22.3309	23.1213	23.8776	23.0126	22.7467	21.1008	22.0905	22.6828	23.4144	20.2804	22.0281	23.4275	23.8149	24.3426	24.0907	24.1191	24.8734	24.4536	23.3869	24.659	22.6731	20.9568		251	21.6717	22.189	25.5733	23.5546	23.7993	23.447	23.8573	23.0178	22.3309	23.1213	23.8776	23.0126	22.7467	21.1008	22.0905	22.6828	23.4144
252	25.3073	23.163	25.4129	24.0881	23.2045	23.4256	22.4501	23.1158	24.6362	22.1487	24.2378	23.1685	23.7516	22.6954	21.4422	23.3434	19.0769	24.4295	24.2434	24.8132	26.6383	24.4111	25.7554	24.0787	23.006	24.1401	24.6285	23.4188	22.0107	24.805		252	25.3073	23.163	25.4129	24.0881	23.2045	23.4256	22.4501	23.1158	24.6362	22.1487	24.2378	23.1685	23.7516	22.6954	21.4422	23.3434	19.0769
253	20.1446	23.3021	25.1341	21.5665	24.1183	23.834	23.2795	23.4743	25.5556	23.0054	22.7688	22.4133	23.0728	23.3936	23.6026	21.9983	21.4626	20.6432	22.7631	24.9663	24.5194	23.9093	25.1751	25.6604	26.3339	23.2808	23.3399	24.7436	24.6791	23.3839		253	20.1446	23.3021	25.1341	21.5665	24.1183	23.834	23.2795	23.4743	25.5556	23.0054	22.7688	22.4133	23.0728	23.3936	23.6026	21.9983	21.4626
254	24.1881	23.5219	24.0516	26.0494	23.3469	25.1122	23.3716	22.3888	24.6479	25.8843	21.8486	22.305	22.7927	22.3615	21.8671	20.7856	21.6718	23.5405	19.7167	22.878	26.9062	25.0504	24.6225	25.3835	24.014	22.3828	24.5001	21.276	19.9282	23.034		254	24.1881	23.5219	24.0516	26.0494	23.3469	25.1122	23.3716	22.3888	24.6479		21.8486	22.305	22.7927	22.3615	21.8671	20.7856	21.6718
255	23.2709	23.0872	23.2132	22.5708	21.3307	23.2237	23.8826	23.3805	24.7997	23.537	24.0683	22.3925	24.6072	23.9847	20.945	24.5065	22.7762	24.7217	25.4775	23.3857	24.571	29.3552	24.4942	23.0586	24.8323	24.3183	24.7914	22.4636	23.0983	24.9729		255	23.2709	23.0872	23.2132	22.5708	21.3307	23.2237	23.8826	23.3805	24.7997	23.537	24.0683	22.3925	24.6072	23.9847	20.945	24.5065	22.7762
256	22.7158	22.6984	22.3394	25.8088	25.0997	25.0058	23.8489	23.5617	24.7579	22.898	22.714	23.4078	22.5195	21.4026	21.0937	22.1585	22.2892	21.5342	24.7884	25.0385	26.3372	27.5615	26.1685	25.9663	24.5374	24.6498	23.6688	25.4659	24.5715	23.5025		256	22.7158	22.6984	22.3394	25.8088	25.0997	25.0058	23.8489	23.5617	24.7579	22.898	22.714	23.4078	22.5195	21.4026	21.0937	22.1585	22.2892
257	23.2037	22.9726	23.9361	27.0143	22.2825	22.9948	24.0678	23.6642	25.2697	21.6894	22.5655	22.5778	22.0067	24.31	21.458	22.7134	21.868	20.049	25.1903	23.3348	25.5949	27.2579	25.3192	28.0578	24.622	22.9221	22.1148	22.2687	23.8527	21.6965		257	23.2037	22.9726	23.9361	27.0143	22.2825	22.9948	24.0678	23.6642	25.2697	21.6894	22.5655	22.5778	22.0067	24.31	21.458	22.7134	21.868
258	25.357	22.7864	22.8408	25.5192	25.2159	23.5803	24.6684	23.3519	23.8538	21.9688	22.7053	22.739	22.0661	22.3035	21.5913	22.066	21.271	24.0686	24.1523	24.3708	26.7023	26.8101	26.1533	23.874	23.8568	22.5956	23.1666	23.5223	23.1269	25.0054		258	25.357	22.7864	22.8408	25.5192	25.2159	23.5803	24.6684	23.3519	23.8538	21.9688	22.7053	22.739	22.0661	22.3035	21.5913	22.066	21.271
259	22.2101	23.3883	20.2837	22.7697	25.2993	25.0526	25.8068	24.761	24.1416	23.2206	22.4528	23.5562	23.2576	21.968	22.1372	21.7285	23.2087	23.6143	24.4616	24.6717	26.2547	25.2614	26.5222	26.4505	25.7396	23.5784	22.3271	23.9552	22.594	24.4027		259	22.2101	23.3883	20.2837	22.7697	25.2993	25.0526	25.8068	24.761	24.1416	23.2206	22.4528	23.5562	23.2576	21.968	22.1372	21.7285	23.2087
260	24.9758	23.6674	25.4914	27.2648	23.4066	23.4033	24.7914	24.2133	23.894	23.4321	22.8999	23.7768	22.9219	21.7356	20.4972	21.3013	22.4489	25.9718	24.9917	26.3368	25.4011	26.104	26.2717	26.8841	24.2795	19.0458	24.8148	23.334	22.1025	21.431		260	24.9758	23.6674	25.4914		23.4066	23.4033	24.7914	24.2133	23.894	23.4321	22.8999	23.7768	22.9219	21.7356	20.4972	21.3013	22.4489
261	24.1556	22.9719	23.1367	23.6424	22.7064	26.2319	23.3929	24.7443	23.7686	23.254	22.679	23.1745	23.0634	23.2408	21.3165	22.5514	22.2872	21.2998	22.3528	23.6943	27.2233	25.8606	23.107	25.3186	25.3073	22.0354	22.5683	25.1405	22.1137	23.4604		261	24.1556	22.9719	23.1367	23.6424	22.7064	26.2319	23.3929	24.7443	23.7686	23.254	22.679	23.1745	23.0634	23.2408	21.3165	22.5514	22.2872
262	25.3911	22.6319	24.8568	24.5102	23.059	22.9617	26.8721	25.1509	24.4015	23.6489	24.5051	23.6435	22.8524	22.8696	20.7967	21.3807	24.0699	25.3271	23.4209	22.1196	24.254	26.0867	26.7536	24.7292	25.856	21.1436	24.2543	24.1429	21.0773	21.7767		262	25.3911	22.6319	24.8568	24.5102	23.059	22.9617		25.1509	24.4015	23.6489	24.5051	23.6435	22.8524	22.8696	20.7967	21.3807	24.0699
263	23.2312	22.7952	24.3145	23.3904	23.4323	22.8982	22.8066	25.2747	24.4063	23.8335	23.5903	22.7728	24.7476	23.1004	23.5021	21.3535	22.7277	21.9836	22.7235	25.1802	23.8342	22.7226	27.8099	24.58	22.8693	23.3085	23.5132	20.7679	24.422	22.2792		263	23.2312	22.7952	24.3145	23.3904	23.4323	22.8982	22.8066	25.2747	24.4063	23.8335	23.5903	22.7728	24.7476	23.1004	23.5021	21.3535	22.7277
264	23.9707	23.219	25.568	26.736	23.7187	23.7263	23.3083	23.896	24.543	23.1051	24.0842	22.1586	22.9817	23.7214	22.3978	23.235	22.8729	23.7525	23.3134	22.2347	26.4112	26.6832	24.1714	24.0509	26.0945	24.8763	21.5023	23.5353	25.4671	22.3705		264	23.9707	23.219	25.568	26.736	23.7187	23.7263	23.3083	23.896	24.543	23.1051	24.0842	22.1586	22.9817	23.7214	22.3978	23.235	22.8729
265	23.5675	23.9499	23.9768	24.7102	24.8462	23.139	23.6793	23.4268	23.4073	22.6876	23.9673	23.362	21.8764	22.1782	21.192	22.2396	21.0779	24.4987	23.7974	23.7816	26.3681	24.9902	26.2794	25.1848	24.4753	23.4107	23.0017	24.2393	20.7468	22.2902		265	23.5675	23.9499	23.9768	24.7102	24.8462	23.139	23.6793	23.4268	23.4073	22.6876	23.9673	23.362	21.8764	22.1782	21.192	22.2396	21.0779
266	23.6501	22.7968	23.6182	25.624	24.2104	22.8375	22.5875	23.9217	22.0611	23.845	23.539	22.2496	21.9618	25.0798	22.0928	21.6939	23.9987	22.4888	22.5701	23.7529	26.7673	24.888	27.3251	24.2331	23.6024	24.6773	21.8886	23.6127	22.2755	23.1287		266	23.6501	22.7968	23.6182	25.624	24.2104	22.8375	22.5875	23.9217	22.0611	23.845	23.539	22.2496	21.9618	25.0798	22.0928	21.6939	23.9987
267	23.5427	23.5932	24.8267	25.5919	20.493	23.9831	23.817	24.0611	24.3805	24.5184	21.8558	22.6578	24.0816	25.1139	20.6558	23.8627	21.5009	24.5872	21.3643	23.1188	24.3281	26.9175	25.7335	24.286	24.8428	24.8348	23.1005	22.3046	20.6124	23.1674		267	23.5427	23.5932	24.8267	25.5919	20.493	23.9831	23.817	24.0611	24.3805	24.5184	21.8558	22.6578	24.0816	25.1139	20.6558	23.8627	21.5009
268	22.9595	22.9014	24.0246	25.6605	23.9403	22.6905	23.9092	24.6609	24.8681	23.593	23.3109	22.2682	23.1238	23.5791	22.2894	20.2179	21.5408	21.1267	25.6157	23.2826	23.3707	25.3334	25.9179	25.371	26.9541	25.081	24.6468	24.6311	23.8441	22.5571		268	22.9595	22.9014	24.0246	25.6605	23.9403	22.6905	23.9092	24.6609	24.8681	23.593	23.3109	22.2682	23.1238	23.5791	22.2894	20.2179	21.5408
269	22.7649	23.6578	23.2036	26.1672	26.3231	22.0999	24.8558	23.6279	25.4533	23.3485	23.0848	22.1672	23.3039	23.6751	22.2001	21.9625	23.9785	20.7646	25.5084	24.5849	25.8428	26.8994	24.0471	24.2412	24.3512	23.2827	21.8309	21.8488	23.9147	25.8451		269	22.7649	23.6578	23.2036	26.1672	26.3231	22.0999	24.8558	23.6279	25.4533	23.3485	23.0848	22.1672	23.3039	23.6751	22.2001	21.9625	23.9785
270	23.6777	22.5384	24.0622	24.196	22.696	24.2462	24.493	23.4801	26.2754	23.9806	24.2303	23.716	24.3914	22.9537	19.8252	21.6185	22.6233	24.4664	25.7194	23.8273	25.5566	28.3847	26.2084	25.6256	24.3758	23.7446	21.7923	21.782	22.8747	23.7516		270	23.6777	22.5384	24.0622	24.196	22.696	24.2462	24.493	23.4801	26.2754	23.9806	24.2303	23.716	24.3914	22.9537	19.8252	21.6185	22.6233
271	23.0476	22.74	24.4057	23.2775	25.6589	25.0022	24.5352	23.4438	22.7086	22.4582	24.3311	24.9967	22.9154	21.9725	22.0658	21.9949	24.841	22.207	24.9199	23.3015	27.1656	25.9417	25.8742	24.9103	23.4767	24.8943	21.4414	19.9314	22.4102	23.9435		271	23.0476	22.74	24.4057	23.2775	25.6589	25.0022	24.5352	23.4438	22.7086	22.4582	24.3311	24.9967	22.9154	21.9725	22.0658	21.9949	24.841
272	22.7406	22.3527	24.0123	23.5704	22.4198	24.0024	24.973	23.1321	24.2914	23.2332	23.5045	22.9923	22.7985	22.1419	20.4151	24.2283	22.0633	25.1746	24.1423	22.8899	25.7886	25.4915	24.5863	26.6239	23.9555	24.0342	21.0032	22.7453	24.4566	23.0552		272	22.7406	22.3527	24.0123	23.5704	22.4198	24.0024	24.973	23.1321	24.2914	23.2332	23.5045	22.9923	22.7985	22.1419	20.4151	24.2283	22.0633
	1	2	3	4	5	6	7	8	9	10	11	12	13	14	15	16	17	18	19	20	21	22	23	24	25	26	27	28	29	30		Average	22.8047	22.6758	23.437	23.3163	23.2292	23.1872	22.9657	22.9236	22.9472	22.6183	22.7302	23.0661	22.8451	22.014	21.1183	21.1875	21.252
Norm	Mixed 1	Mixed 1	Mixed 1	Mixed 1	Mixed 1	Mixed 1	Mixed 1	Wall 1	Wall 1	Mixed 2	Mixed 2	Mixed 2	Mixed 2	Mixed 2	Columella	Columella	Columella	Columella	Mixed 3	Mixed 3	Mixed 3	Mixed 3	Mixed 3	Mixed 3	Mixed 3	Mixed 3	Wall 2	Wall 2	Wall 2	Wall 2		3 SD	3.5166	3.49442	3.45976	3.77583	3.43386	3.40381	3.54727	3.43011	3.58706	3.17024	3.06566	3.58736	2.99359	3.31316	4.18397	3.94717	4.70162
Topo	Mixed 1	Mixed 1	Mixed 1	Mixed 1	Mixed 1	Mixed 1	Mixed 1	Wall 1	Wall 1	Mixed 2	Mixed 2	Mixed 2	Mixed 2	Mixed 2	Mixed 2	Mixed 2	Columella	Columella	Columella	Mixed 3	Mixed 3	Mixed 3	Mixed 3	Mixed 3	Mixed 3	Mixed 3	Wall 2	Wall 2	Wall 2	Wall 2
																																Min Value	19.4185	19.9985	20.2837	20.0524	20.2703	20.4594	19.6993	19.6378	19.6672	20.138	19.8109	19.9647	20.1774	19.16	17.0654	17.4853	16.7391
																																25th Percentile	22.1269	21.9136	22.6222	22.4739	22.5025	22.4743	22.1729	22.1837	22.2242	21.8942	21.9941	22.2484	22.1628	21.2736	20.2447	20.3012	20.1852
																																50th Percentile	22.7516	22.6319	23.4358	23.3255	23.2578	23.1184	23.0048	22.9487	22.9394	22.5955	22.7096	22.9524	22.79	22.0135	21.1566	21.1697	21.3451
																																75th Percentile	23.6124	23.3878	24.2168	24.0844	23.9726	23.8913	23.8499	23.6727	23.766	23.394	23.4564	23.7308	23.4682	22.7037	22.0892	21.9599	22.2882
																																Max Value	25.9303	25.7922	26.4853	27.0143	26.3231	26.5438	25.8508	26.299	26.2754	25.327	25.5386	26.3126	25.7395	25.1139	24.1058	25.0116	25.9
																																10th Percentil	21.2743	21.134	21.9814	21.7992	21.6372	21.8145	21.375	21.5172	21.4725	21.3044	21.4505	21.6192	21.6034	20.6001	19.1871	19.6504	19.2466
																																90th Percentile	24.2348	24.4156	24.8391	24.8857	24.657	24.7557	24.4274	24.3101	24.5042	23.995	24.0439	24.7384	24.1188	23.3985	22.8368	22.8773	23.2087
																																Diff.	2.96045	3.28162	2.85762	3.08645	3.01978	2.94112	3.05249	2.79289	3.03164	2.69055	2.59343	3.11928	2.51535	2.79833	3.6497	3.22691	3.96211
[truncated: 17 more columns]

## Sheet: B Ca
B/Ca (μmol/mol)
Cycle	#1	#2	#3	#4	#5	#6	#7	#8	#9	#10	#11	#12	#13	#14	#15	#16	#17	#18	#19	#20	#21	#22	#23	#24	#25	#26	#27	#28	#29	#30
1	330.078	473.494	337.03	407.634	427.52	588.874	642.759	197.488	491.134	495.286	579.845	375.575	430.602	139.528	234.505	581.559	320.759	367.534	324.284	330.231	549.609	438.79	615.002	434.966	390.452	498.652	472.715	422.197	340.377	476.837		423.844
2	452.68	441.679	514.742	489.368	470.276	527.167	540.214	452.495	587.257	446.818	572.484	370.398	395.489	362.591	384.327	476.437	359.212	505.767	428.717	425.519	404.721	343.591	350.746	580.047	405.031	546.931	474.373	351.238	335.16	508.889		450.145
3	554.357	399.392	564.283	446.039	630.518	410.068	416.116	348.047	450.68	438.758	514.641	388.01	442.227	452.788	523.029	442.457	521.096	461.695	487.495	453.337	422.499	412.036	503.713	478.522	458.085	433.943	476.427	434.725	441.65	460.622		462.242
4	368.933	484.528	452.512	488.858	517.886	493.111	508.866	533.015	508.222	639.695	492.661	482.792	409.628	460.5	364.168	450.43	452.661	468.68	510.336	510.816	412.502	447.162	599.937	459.779	494.834	574.574	443.555	442.253	470.684	540.041		482.787
5	367.493	459.36	466.961	436.691	445.051	460.564	500.853	477.25	524.117	477.887	537.507	477.821	627.955	718.314	437.791	422.215	548.034	480.956	388.19	462.478	480	469.722	439.997	495.555	512.254	391.129	490.636	494.475	474.427	488.867		481.818
6	510.369	576.374	412.492	409.429	548.29	560.369	492.766	480.326	470.595	556.288	506.529	528.652	383.425	444.004	454.475	523.803	529.731	505.656	519.418	471.887	510.455	478.999	437.233	386.538	587.075	620.981	569.692	544.271	419.575	590.718		501.014
7	363.351	395.249	426.704	407.867	502.753	386.496	492.619	520.463	453.173	570.606	458.266	495.103	471.092	422.308	442.668	459.491	454.674	466.659	508.114	477.744	485.504	482.074	453.737	554.617	504.276	603.03	447.779	363.948	451.093	451.628		465.77
8	483.542	368.146	395.906	468.164	522.527	463.978	371.828	495.631	524.438	551.63	445.927	548.349	525.704	451.612	535.984	416.887	434.358	507.861	555.591	498.932	410.731	469.308	546.139	478.101	380.642	584.78	551.551	520.941	441.513	509.106		481.994
9	462.862	527.748	442.935	416.91	677.517	509.089	473.398	377.706	462.271	613.842	630.965	484.254	530.978	442.597	441.222	441.981	429.611	529.847	556.788	401.873	544.057	383.613	396.563	472.148	406.412	333.848	606.303	426.426	491.304	519.266		481.144
10	475.607	387.305	405.185	402.415	470.902	458.875	460.21	413.475	528.979	509.981	371.147	508.625	425.545	456.176	509.968	488.534	496.509	489.483	564.794	409.477	451.434	560.399	466.836	415.469	470.734	619.46	584.286	401.47	445.326	439.467		469.603
11	376.662	442.441	401.037	415.982	522.63	406.044	445.841	407.916	530.513	544.862	381.832	571.52	464.345	431.254	453.475	416.164	487.439	480.403	502.73	492.354	523.102	467.318	444.728	418.407	442.591	520.609	504.423	500.877	474.173	431.761		463.448
12	489.418	469.536	503.135	396.545	425.219	430.07	454.841	500.752	544.32	489.473	620.516	402.952	402.145	478.658	443.439	449.431	476.905	498.404	475.891	445.485	559.329	473.443	388.875	490.502	468.372	593.4	531.034	368.952	491.993	431.317		473.145
13	505.281	427.561	444.999	433.673	467.937	440.388	485.309	508.492	483.685	511.689	405.125	505.014	389.211	462.311	450.975	589.068	469.619	457.646	431.968	504.053	370.907	305.465	418.72	481.565	477.516	441.378	629.588	568.47	489.345	461.698		467.289
14	453.89	392.167	482.455	427.435	562.391	500.196	439.885	439.303	541.86	441.821	526.809	457.892	494.314	415.795	497.338	427.258	449	496.522	482.156	441.152	463.327	387.599	440.003	474.943	458.954	447.571	631.163	610.999	423.483	389.478		469.905
15	399.374	488.809	444.146	567.34	460.204	593.266	527.541	443.827	561.163	409.19	459.485	590.198	473.847	465.229	393.364	410.085	493.097	472.246	608.969	458.012	443.437	461.528	383.912	543.036	545.17	548.475	486.519	453.699	443.447	469.558		483.272
16	366.986	529.476	444.592	474.103	543.6	441.982	479.301	517.811	455.899	413.385	467.673	507.544	436.983	426.593	545.071	448.547	452.965	425.014	423.645	543.088	608.546	452.121	490.968	488.644	458.623	470.213	557.985	531.754	492.816	489.018		479.498
17	328.559	528.107	452.531	485.51	437.159	484.317	463.766	410.131	528.661	421.358	481.009	522.588	428.473	475.222	467.33	537.135	374.688	470.424	470.414	477.012	465.826	541.071	474.509	456.494	525.279	345.205	522.197	511.921	483.321	504.92		469.171
18	470.759	441.367	526.928	459.789	597.071	573.787	491.295	410.727	444.771	365.544	504.842	509.623	450.032	451.627	421.297	391.341	490.775	499.36	502.505	545.158	497.083	340.299	463.714	402.211	421.286	471.108	508.406	527.947	429.871	495.861		470.213
19	471.042	567.864	392.315	443.974	476.449	564.698	417.163	584.841	463.185	407.202	554.422	497.629	593.647	460.624	429.979	499.238	413.288	464.109	540.506	424.663	399.896	421.36	489.691	524.15	490.029	400.001	510.009	486.269	496.451	460.139		478.161
20	330.514	455.688	498.788	505.663	570.001	457.333	589.478	383.726	523.408	458.269	511.039	477.577	487.594	334.596	478.403	419.045	416.271	466.954	398.503	543.271	454.694	478.578	408.068	474.733	439.856	515.484	473.591	430.178	411.229	582.573		465.837
21	366.872	470.59	527.36	509.691	471.18	607.027	531.648	449.19	506.507	517.371	478.557	516.116	415.551	464.56	445.276	416.077	469.799	406.116	553.768	478.331	415.371	394.67	414.022	550.817	464.292	436.7	531.95	468.171	323.746	472.262		469.12
22	473.983	541.739	539.512	517.522	729.19	384.302	513.326	571.157	440.187	501.013	577.127	497.26	428.799	462.274	547.935	395.205	471.845	528.594	574.93	421.704	422.067	503.646	483.246	643.976	408.431	470.527	458.042	479.542	376.596	489.325		495.1
23	501.876	540.965	500.679	552.816	440.401	427.143	456.529	378.764	543.578	402.653	639.034	501.303	440.823	473.62	481.424	466.128	439.675	495.316	459.602	540.29	412.931	458.906	349.295	546.286	456.679	480.345	568.893	458.85	465.349	516.159		479.877
24	524.751	486.929	407.46	358.838	474.115	428.444	478.075	502.16	562.193	513.478	338.551	530.103	343.332	369.256	518.006	444.628	495.576	536.801	509.031	441.603	489.441	532.549	477.76	503.827	395.773	503.57	535.588	430.522	440.747	542.062		470.506
25	343.455	499.957	450.75	499.197	519.798	566.928	608.898	442.588	466.129	430.055	500.28	514.29	455.159	399.934	441.07	484.395	443.531	498.722	460.236	422.472	539.859	619.592	422.652	538.798	501.845	592.383	533.942	596.532	455.585	541.961		493.033
26	577.704	414.08	466.784	366.463	434.972	701.931	537.569	510.864	530.848	513.699	487.474	511.026	553.257	465.276	404.964	451.134	469.26	435.22	524.716	467.622	572.509	454.378	377.18	636.106	397.375	422.768	535.882	466.822	502.618	576.173		492.223
27	458.048	505.252	451.314	358.374	558.027	569.757	496.724	463.303	548.753	532.401	442.743	410.164	516.395	539.163	518.792	537.938	506.097	462.772	508.966	573.676	450.901	527.144	380.867	493.911	449.87	622.549	398.6	458.476	481.67	519.455		491.403
28	404.465	486.501	482.894	469.721	422.245	454.303	431.822	419.354	528.249	500.762	553.86	398.064	459.533	477.278	442.682	396.952	447.813	472.383	577.917	415.161	492.802	794.92	436.046	447.281	459.809	568.078	388.435	497.386	438.577	553.244		477.285
29	552.052	436.359	498.958	491.946	584.627	425.942	485.132	512.785	524.895	472.522	403.807	557.981	586.481	400.034	410.045	444.758	646.825	388.832	485.015	403.179	412.764	422.926	467.471	465.121	475.552	557.339	468.029	423.735	439.108	434.701		475.964
30	380.397	484.857	414.419	467.032	462.408	472.95	528.774	498.232	537.497	374.072	493.395	440.84	583.887	394.877	542.335	470.638	494.025	453.03	585.306	457.803	569.477	575.562	344.048	554.332	404.334	506.955	590.478	541.409	449.155	524.392		486.564
31	357.326	412.775	421.96	437.325	403.379	494.541	560.261	424.451	543.929	434.629	490.019	601.609	450.818	443.538	455.246	481.501	443.169	484.712	615.243	402.704	458.702	582.315	424.568	446.675	421.007	483.052	482.419	531.99	499.518	549.579		474.632
32	401.89	537.748	455.31	572.03	440.673	507.938	545.189	543.559	508.834	530.522	508.275	533.785	450.554	437.482	479.655	630.757	520.815	530.319	506.256	443.156	369.448	599.511	483.861	444.093	372.723	468.809	443.043	509.343	479.053	493.197		491.594
33	367.4	471.453	479.886	570.979	391.996	523.813	534.52	553.812	490.976	443.172	479.276	440.653	418.822	411.305	464.72	388.32	489.74	475.147	524.367	436.599	400.955	425.261	407.011	488.021	549.878	551.019	436.036	477.777	451.019	537.284		469.374
34	482.481	444.382	537.451	505.965	411.308	590.314	397.08	539.446	454.073	383.673	488.845	499.425	539.236	458.645	432.128	454.524	478.185	434.263	568.961	466.766	462.308	611.717	424.194	414.042	473.913	493.005	530.106	471.603	416.869	411.957		475.895
35	515.304	434.507	441.005	368.886	456.849	587.496	608.536	568.504	540.978	490.005	479.492	524.793	410.117	469.54	448.221	441.284	420.969	482.408	490.067	466.322	428.009	586.858	450.364	522.945	485.391	516.505	548.765	448.384	382.312	473.075		482.93
36	453.335	505.822	466.661	551.347	520.078	563.959	555.305	490.424	550.526	490.508	474.247	441.76	486.258	447.164	439.136	465.767	551.081	454.459	523.307	375.646	433.205	602.205	424.194	510.295	508.853	476.95	538.474	483.415	444.204	517.572		491.539
37	440.669	379.813	428.306	480.914	552.218	562.915	510.2	551.027	447.8	533.91	416.173	557.587	505.003	496.171	440.998	439.815	401.23	445.806	516.217	487.444	460.419	570.675	430.99	549.115	400.718	486.32	498.152	430.851	461.041	490.852		479.112
38	371.943	544.149	485.774	510.125	579.825	405.351	495.434	541.362	437.012	414.347	456.565	520.786	493.731	431.617	400.932	432.687	362.726	472.95	650.955	521.752	444.211	519.397	491.447	436.205	407.291	522.647	659.762	500.131	444.259	420.552		479.198
39	400.8	464.341	392.196	465.559	559.617	486.268	397.795	529.68	466.129	516.682	464.912	516.698	444.826	364.521	411.216	406.622	455.891	433.876	539.003	426.741	416.331	399.215	387.239	433.87	412.065	529.29	424.247	447.157	411.072	515.207		450.636
40	392.307	322.73	514.164	544.444	447.211	519.166	493.441	516.225	496.818	511.75	559.217	506.895	492.986	441.035	490.777	469.668	351.842	383.118	657.596	466.968	359.603	427.159	395.189	475.377	455.823	485.4	567.772	505.934	448.585	465.302		472.15
41	363.833	378.701	517.43	439.318	480.19	524.775	421.345	426.51	504.775	422.856	429.187	544.437	460.442	506.434	464.558	482.168	384.632	546.172	580.381	562.825	555.534	481.883	438.469	568.601	451.694	524.235	468.023	425.89	455.872	521.767		477.765
42	602.108	456.746	420.872	468.95	400.948	407.018	532.634	460.188	450.408	512.465	507.74	563.059	475.208	514.237	428.496	456.75	452.314	466.973	521.015	555.858	506.953	528.99	385.512	408.358	525.618	456.877	508.439	443.239	356.212	507.791		476.066
43	495.955	506.096	416.331	396.283	472.949	521.568	521.69	481.508	467.551	536.15	473.396	508.723	455.334	514.655	362.633	414.969	488.992	430.777	425.233	418.548	432.302	421.699	484.294	552.109	507.933	553.256	553.015	521.581	422.197	547.809		476.851
44	472.51	535.316	451.168	377.377	485.135	484.948	450.407	505.82	551.655	448.049	573.329	579.47	399.389	432.877	375.76	467.85	501.793	399.587	476.599	523.062	483.231	462.911	396.599	477.277	518.949	435.562	495.423	459.867	435.404	423.822		469.372
45	448.88	503.128	461.075	557.411	449.6	655.063	552.447	538.771	447.3	479.991	537.054	463.647	535.633	296.319	459.744	406.896	381.403	409.764	466.814	397.825	354.325	790.973	330.344	564.239	482.261	472.745	481.928	458.67	411.639	449.162		474.835
46	470.738	450.825	463.564	732.638	566.135	504.74	474.715	478.744	427.828	438.265	515.145	530.991	434.734	461.085	403.427	362.443	478.266	427.803	456.803	426.036	473.381	574.852	401.765	597.719	504.548	444.728	495.848	454.257	470.976	432.613		478.52
47	450.567	490.06	363.732	494.027	509.138	449.114	671.104	491.65	465.481	485.547	396.684	590.282	445.864	336.931	435.573	454.549	734.074	479.466	477.695	472.792	402.339	592.722	515.887	482.741	515.657	558.685	450.341	484.765	368.426	476.756		484.755
48	390.595	505.707	479.408	433.786	541.53	670.389	490.904	530.961	494.575	455.005	461.874	543.061	534.622	480.894	456.968	384.719	524.871	538.522	487.786	457.923	367.602	442.025	429.549	532.402	581.684	592.407	560.441	533.277	471.259	495.117		495.662
49	408.705	478.885	414.375	463.763	456.617	468.384	473.443	473.111	503.481	485.222	526.491	512.15	477.11	480.745	442.678	498.496	403.616	448.584	461.373	411.792	447.223	566.517	490.969	447.463	568.085	536.32	522.741	533.421	421.385	518.081		478.041
50	400.619	499.675	365.083	562.478	509.446	534.152	471.733	520.686	449.659	395.108	442.311	503.483	527.448	373.293	409.22	468.021	490.551	394.324	520.906	446.174	402.757	485.805	447.312	444.319	524.73	569.982	496.01	462.456	450.225	405.108		465.769
51	345.24	459.991	486.135	487.811	484.732	550.817	412.385	412.75	567.831	492.187	660.505	507.693	348.101	599.982	371.368	464.875	473.39	379.597	545.292	431.184	477.491	679.728	416.559	511.208	526.339	473.525	653.941	509.576	495.228	487.58		490.435
52	323.906	516.805	469.927	539.66	556.845	520.455	495.09	542.04	462.575	511.736	391.107	464.231	485.344	349.882	391.99	471.763	495.253	449.676	520.716	439.96	554.138	614.879	508.756	500.859	392.309	429.96	457.896	511.225	432.292	522.707		477.466
53	490.243	477.126	363.916	523.175	439.042	636.215	400.779	496.629	461.472	382.968	519.267	441.995	488.517	488.79	526.992	432.148	556.407	467.54	469.104	434.248	414.302	578.9	496.265	479.924	431.017	492.775	522.501	473.677	448.185	459.319		476.448
54	411.259	596.581	415.95	667.774	438.731	479.006	467.687	456.35	439.972	463.819	498.896	597.062	419.432	320.267	555.123	401.966	441.092	434.094	471.202	465.719	320.375	453.111	504.41	527.315	477.167	569.87	474.84	410.729	432.133	350.661		465.42
55	320.067	572.073	465.593	490.978	511.988	605.928	455.595	522.326	498.089	422.665	478.837	445.44	390.687	473.268	523.174	416.676	392.163	321.989	405.375	580.621	365.431	454.266	401.01	462.208	540.444	503.637	493.682	534.666	396.478	502.516		464.929
56	461.996	588.412	357.326	475.901	611.444	471.69	542.988	470.115	488.84	433.988	491.824	514.438	438.219	344.046	500.384	383.553	491.798	439.873	392.152	334.581	371.349	469.146	432.846	434.849	444.599	482.181	536.703	479.503	491.257	394.655		459.022
57	527.196	524.022	378.093	442.11	474.091	474.917	517.017	540.586	537.872	479.558	481.917	472.273	404.958	631.374	402.953	455.341	498.927	505.935	438.799	516.866	374.646	654.528	416.556	501.312	403.589	458.704	496.392	546.019	488.175	482.813		484.251
58	423.325	437.186	417.044	507.102	644.353	470.07	513.87	553.689	547.014	488.617	576.942	521.578	317.567	390.085	451.429	466.277	371.839	551.121	411.013	314.156	402.332	447.124	504.708	588.89	590.115	377.074	538.011	512.441	485.304	438.647		475.297
59	591.587	475.179	476.981	606.169	451.777	556.696	507.473	567.583	484.275	482.527	506.798	431.804	439.986	613.591	394.776	435.953	553.772	495.839	568.787	516.304	421.13	646.338	494.677	485.002	422.339	458.783	403.239	483.792	526.463	525.165		500.826
60	432.714	441.051	408.065	424.843	554.014	527.938	451.327	586.762	447.658	410.264	532.916	502.71	483.423	541.342	520.252	545.874	485.682	420.683	488.507	472.892	445.832	505.352	516.031	471.098	494.189	378.285	472.04	515.851	468.923	497.296		481.46
61	371.806	554.288	450.569	463.225	447.305	507.364	509.099	616.343	467.812	470.074	540.575	428.627	329.936	438.914	459.067	433.008	507.26	486.484	452.096	333.33	378.226	564.455	460.454	474.667	517.166	428.748	452.178	600.112	447.103	470.989		468.709
62	576.542	479.757	388.697	367.135	491.194	538.896	449.927	525.942	482.309	453.619	505.818	690.559	430.957	438.298	498.55	436.178	305.931	375.495	498.937	447.953	504.142	649.344	461.77	447.365	467.318	483.947	456.419	424.696	455.211	593.253		477.539
63	464.162	497.088	409.835	492.286	605.532	455.791	526.627	520.865	604.539	410.03	522.692	670.99	394.988	441.9	524.932	465.735	393.44	438.706	535.799	427.208	410.961	479.684	437.055	539.572	448.625	499.853	622.035	341.153	392.246	519.791		483.137
64	644.703	467.439	351.4	498.07	417.799	433.907	465.045	518.451	489.447	486.766	512.539	559.876	416.278	613.226	488.882	444.659	397.072	413.586	364.46	369.571	448.212	718.854	539.019	472.147	459.363	522.863	586.824	511.661	428.851	419.552		482.017
65	532.776	538.858	485.663	467.008	486.52	438.652	494.271	490.025	624.194	424.868	474.901	466.854	493.348	640.246	479.101	526.975	434.264	430.47	615.48	464.662	478.106	488.085	365.291	395.056	525.058	485.807	456.71	561.982	494.068	519.632		492.631
66	581.215	352.908	380.084	446.261	533.427	487.742	460.195	549.544	512.346	421.117	391.222	432.528	435.66	457.682	401.947	394.383	569.089	446.928	419.611	448.504	475.471	521.457	449.981	536.582	438.33	403.764	493.166	582.943	432.798	430.604		462.916
67	389.621	474.956	480.236	435.843	426.703	580.498	418.313	459.369	477.087	471.284	402.881	356.131	433.785	472.439	488.828	440.057	534.618	383.359	526.408	575.949	417.522	442.215	606.09	444.539	545.4	489.684	535.155	460.346	434.537	538.39		471.408
68	528.492	530.814	278.197	440.793	550.866	399.474	421.67	629.674	468.184	426.451	522.636	391.67	549.005	695.008	462.674	464.523	512.875	342.278	537.056	497.024	432.107	402.447	427.974	533.31	498.872	454.856	694.295	464.184	456.6	427.64		481.388
69	499.706	514.681	482.175	475.402	445.316	409.599	448.945	486.152	412.479	466.769	520.153	563.684	539.351	376.529	522.561	510.064	526.445	415.652	449.444	501.765	462.372	416.037	451.805	548.05	494.823	445.372	506.546	557.245	509.961	493.89		481.766
70	512.162	441.711	401.113	519.939	474.301	509.587	514.985	496.403	485.667	412.671	558.762	398.986	484.152	404.072	519.305	390.859	486.043	422.142	420.473	439.231	451.088	453.192	510.711	445.12	485.209	528.815	479.68	662.338	485.719	488.827		476.109
71	622.762	496.502	325.936	425.702	500.518	487.667	452.512	486.296	449.779	518.06	522.818	309.582	496.511	447.488	439.863	436.159	532.206	395.108	411.191	431.18	426.688	497.27	397.792	482.285	457.685	492.363	608.164	494.181	523.789	526.678		469.824
72	570.456	569.499	508.852	435.727	501.497	509.656	597.108	548.21	409.537	414.115	487.937	521.528	384.588	415.99	458.514	455.264	365.463	441.632	475.145	452.909	380.995	531.183	500.773	426.236	526.195	472.573	480.728	504.902	534.483	502.002		479.457
73	400.818	542.417	366.141	500.206	425.578	386.711	573.91	603.129	464.617	488.617	514.391	645.581	388.12	511.06	469.735	425.06	380.247	558.959	452.096	487.703	406.63	460.462	400.638	407.065	565.758	561.849	600.939	449.861	493.487	634.993		485.559
74	491.796	541.396	447.048	430.794	546.677	533.389	454.408	515.052	538.914	408.002	451.764	504.491	471.467	453.806	449.708	381.378	430.169	436.759	480.324	356.891	489.404	471.761	405.264	415.11	539.269	454.125	536.487	577.223	538.069	568.811		477.325
75	526.982	464.912	625.454	478.842	481.377	422.526	348.741	532.458	406.39	431.571	435.091	512.414	420.498	441.128	520.645	441.159	479.269	458.759	516.377	433.141	582.675	404.54	459.466	467.615	589.62	411.689	442.103	456.129	562.638	455.921		473.671
76	634.318	463.538	370.837	418.498	480.77	465.649	450.772	446.534	632.402	465.61	442.978	422.907	516.375	373.291	368.87	433.135	398.145	517.476	459.341	484.267	491.648	546.111	453.558	438.019	362.876	440.016	425.961	546.547	525.979	521.858		466.61
77	487.791	437.437	398.988	592.872	431.838	444.891	433.676	522.285	458.374	475.222	524.917	572.891	458.116	499.411	525.773	524.841	346.396	448.022	501.511	453.032	451.032	425.892	403.615	397.686	503.673	482.319	468.563	487.923	443.138	419.079		467.373
78	467.275	412.796	411.238	511.925	528.877	416.819	538.896	497.709	616.574	438.156	476.784	380.798	528.678	475.165	482.107	460.705	419.088	515.687	501.368	466.252	434.76	475.546	522.48	445.648	461.954	493.648	557.159	450.679	406.268	449.719		474.825
79	521.991	453.074	938.748	536.427	498.671	490.638	492.024	606.627	505.966	450.101	537.575	530.228	468.414	466.491	510.758	427.65	461.43	424.639	423.641	493.907	493.629	511.634	516.848	387.213	478.129	473.553	461.87	610.48	451.436	602.79		507.553
80	406.038	455.042	723.263	484.498	516.21	447.051	448.945	487.984	479.822	519.08	427.635	469.663	459.987	436.244	398.202	414.155	480.991	478.054	510.997	501.105	438.716	607.616	494.424	520.106	491.333	427.06	585.815	471.903	443.891	512.944		484.626
81	397.44	524.906	463.163	467.188	459.978	411.699	511.891	614.378	501.314	493.414	524.243	500.492	521.421	445.774	410.431	357.911	441.49	428.922	412.062	450.217	386.106	447.1	410.446	390.307	488.61	409.19	554.502	493.73	449.379	519.13		462.894
82	471.189	432.227	427.529	429.296	549.686	509.72	596.74	499.582	390.746	510.84	593.84	562.752	477.856	446.93	507.842	445.815	434.976	406.752	454.02	513.827	554.698	432.926	520.778	530.381	444.684	509.229	445.053	469.773	473.575	436.912		482.672
83	474.677	535.499	396.221	423.296	449.264	386.074	429.146	517.212	506.788	525.986	435.926	476.54	539.67	434.059	566.875	464.623	663.477	462.365	467.27	519.373	482.758	494.323	473.304	508.167	453.435	451.313	547.336	482.187	502.72	445.734		483.854
84	476.432	425.786	481.814	417.317	466.847	394.932	421.969	590.549	468.9	396.624	562.853	591.22	567.446	442.701	384.627	404.292	336.607	401.669	427.21	424.236	329.502	485.555	475.073	411.276	477.711	502.503	529.537	444.018	486.06	445.473		455.691
85	524.666	555.95	433.049	487.79	492.381	456.567	528.654	538.629	398.846	525.023	526.414	473.07	447.272	400.737	421.27	485.008	376.168	477.272	552.662	540.284	481.222	420.434	435.106	546.336	450.913	529.61	492.793	408.624	532.946	531.122		482.361
86	465.271	467.626	592.794	358.164	583.21	357.359	524.223	451.517	542.868	582.554	452.203	473.56	612.387	427.511	517.165	411.173	441.779	436.576	531.043	504.281	461.103	524.103	415.307	394.783	502.41	476.151	659.675	555.024	534.617	577.982		494.481
87	451.062	416.557	422.207	538.849	451.665	417.608	529.311	616.19	384.414	507.643	513.249	398.208	393.356	556.417	497.58	472.44	457.362	385.376	446.697	634.53	472.132	528.911	496.511	455.865	457.001	461.116	495.585	455.363	501.398	454.943		475.652
88	445.948	435.899	549.091	485.241	506.434	490.01	587.549	538.628	492.13	626.528	451.37	478.645	547.251	456.734	442.931	426.167	358.129	383.679	462.972	489.488	406.624	412.128	489.249	547.691	432.434	498.99	484.915	486.696	507.701	555.688		482.565
89	502.347	450.199	492.78	531.397	619.076	447.73	392.794	624.833	543.534	390.047	429.328	545.861	528.525	520.614	562.652	438.293	464.779	341.24	399.977	465.168	420.491	421.72	487.849	462.547	539.479	420.506	459.068	567.729	470.979	478.055		480.653
90	462.84	390.85	554.357	460.001	413.829	475.85	557.644	462.397	473.152	474.835	449.016	501.443	504.002	476.65	549.482	443.748	601.545	370.828	497.699	475.243	420.801	551.642	444.604	444.806	539.122	407.481	549.039	502.846	446.729	521.656		480.805
91	466.018	499.308	611.614	489.122	486.613	448.463	435.341	586.779	598.062	473.943	490.71	479.544	551.778	407.725	516.361	483.404	395.304	433.252	392.848	447.807	436.595	359.241	461.758	370.942	482.445	572.87	416.654	523.341	476.521	533.181		477.585
92	412.743	527.624	359.29	454.924	430.48	478.176	444.203	611.868	538.774	407.476	391.124	530.329	491.362	479.322	551.258	399.43	537.553	383.964	358.251	398.09	377.246	448.83	424.699	364.183	606.459	531.016	420.353	434.633	528.516	442.959		458.838
93	445.255	451.19	774.967	517.338	421.079	479.085	470.635	590.62	450.908	533.981	413.143	564.233	458.279	407.147	400.976	481.363	433.548	452.281	499.214	435.96	493.879	454.748	391.266	431.739	536.243	490.453	455.839	537.203	432.15	480.579		479.51
94	488.047	519.364	542.794	475.89	493.49	484	520.224	672.565	514.29	515.341	552.324	507.276	424.028	507.498	474.311	407.674	557.739	388.61	426.009	431.24	464.116	470.055	405.251	493.867	462.708	464.507	570.144	550.111	458.746	522.785		492.167
95	557.499	479.941	761.074	367.427	521.295	431.484	469.909	428.932	525.594	427.382	528.871	409.215	441.392	504.188	442.466	535.722	430.032	477.496	390.714	408.984	376.494	384.93	405.606	612.02	450.955	380.526	660.044	489.467	490.832	485.411		475.863
96	564.487	422.304	555.155	464.503	533.215	481.073	487.974	482.957	486.646	487.547	457.169	505.772	470.989	420.809	493.806	466.455	387.107	319.135	516.334	442.065	510.568	402.242	466.84	460.059	451.59	498.229	506.217	498.145	422.042	511.67		472.437
97	364.044	484.945	437.425	438.879	414.327	411.362	522.194	541.376	567.107	459.409	474.124	546.472	522.166	496.191	527.556	378.259	457.647	449.043	478.392	465.584	519.364	451.702	411.647	453.895	484.283	518.115	404.863	429.028	550.319	465.25		470.832
98	488.687	511.763	498.175	461.125	666.39	445.502	420.194	467.513	532.202	516.905	468.552	511.829	466.507	416.307	529.423	449.368	413.776	403.406	447.831	602.901	445.564	564.388	449.901	532.47	390.608	487.196	466.575	496.326	450.351	623.925		487.522
99	476.104	349.21	615.703	689.064	462.159	486.875	501.248	565.473	560.085	480.457	516.189	504.543	437.25	611.444	343.814	497.208	454.909	421.901	419.824	459.574	448.621	415.407	500.717	474.829	498.133	461.858	467.628	510.343	549.317	431.69		487.053
100	438.576	409.725	479.595	476.837	647.075	488.586	331.42	428.66	540.838	547.178	570.969	533.708	453.405	438.038	422.138	512.682	477.826	306.814	457.307	463.397	439.919	373.45	471.194	531.673	482.439	462.429	506.667	508.511	516.749	546.77		475.486
101	417.812	499.959	499.343	520.775	575.24	415.032	462.459	557.2	480.143	387.875	403.938	487.169	464.906	574.751	440.32	480.889	513.65	419.461	514.102	420.714	479.845	443.938	487.443	449.312	485.673	516.699	467.491	471.802	524.845	539.718		480.083
102	529.708	420.642	443.451	401.284	511.807	387.825	468.967	573.901	533.477	441.555	422.995	508.757	392.997	484.653	434.633	515.422	382.724	402.263	425.519	481.522	369.869	431.758	495.759	421.111	494.427	460.138	695.624	407.829	496.769	434.626		462.4
103	586.942	445.663	477.236	472.743	380.497	416.555	459.314	471.889	404.255	646.914	530.664	492.116	455.222	594.344	433.316	436.362	546.74	493.756	459.818	418.355	451.908	396.747	477.019	596.168	511.546	435.996	521.581	477.379	538.695	552.471		486.074
104	473.885	455.031	489.259	471.493	449.075	415.032	473.815	653.352	542.939	408.537	531.525	466.758	469.508	422.597	509.295	370.171	355.378	506.614	493.415	508.289	415.307	394.249	446.473	447.934	435.135	481.541	442.682	591.719	445.023	507.368		469.113
105	495.094	396.146	567.065	420.034	491.312	461.425	485.452	614.466	554.198	521.614	549.64	499.675	455.165	476.149	455.156	511.561	480.905	420.473	419.8	463.601	550.24	561.532	494.927	421.747	429.827	520.529	428.968	413.262	629.332	586.956		492.542
106	544.533	566.248	552.424	528.417	545.186	383.503	440.23	632.307	604.914	453.785	486.016	493.512	489.916	390.452	508.111	485.716	403.791	520.905	442.518	444.703	502.935	445.309	442.215	519.832	528.472	542.978	510.878	525.275	507.744	457.041		496.662
107	430.798	441.448	688.533	437.457	490.032	503.95	412.444	518.045	534.976	555.564	495.672	410.174	438.27	454.151	638.874	447.112	407.464	332.344	451.819	470.576	520.25	533.733	454.876	419.763	481.376	577.351	464.973	446.128	483.261	544.359		482.859
108	532.436	530.98	472.045	543.848	455.422	424.962	539.101	528.549	503.09	374.84	414.465	470.182	603.641	457.57	428.211	481.582	459.501	379.155	475.618	460.289	394.494	444.093	512.051	489.63	509.832	481.339	530.761	526.874	470.208	538.608		481.113
109	594.785	449.071	510.965	452.794	410.226	459.87	504.981	589.257	430.108	469.714	468.366	508.891	497.552	567.561	417.935	478.13	462.335	381.188	441.655	573.664	545.385	544.239	447.002	438.945	489.94	468.923	456.335	608.288	413.968	494.372		485.882
110	402.067	527.071	428.887	518.872	438.836	488.623	608.623	572.197	561.538	514.689	562.342	485.022	469.473	428.835	313.866	480.986	403.01	436.698	380.743	483.05	576.983	524.679	535.983	389.168	523.9	427.227	616.592	513.273	470.213	542.087		487.518
111	492.102	426.855	424.004	369.07	451.678	411.794	385.385	599.98	448.622	367.826	530.033	450.716	524.356	653.252	520.399	483.264	477.401	417.935	463.76	503.746	509.327	468.599	460.782	584.407	457.758	558.577	511.029	550.725	576.479	527.16		486.901
112	496.886	556.129	397.334	602.262	470.003	514.411	528.363	484.365	440.253	514.292	469.855	490.757	465.063	590.614	420.155	425.476	485.766	345.972	484.907	426.003	559.048	429.898	525.755	442.746	484.818	517.602	410.437	484.612	543.091	462.376		482.308
113	434.95	474.298	558.326	490.826	467.191	431.063	522.165	448.159	481.707	430.462	433.029	380.009	461.099	399.52	457.567	378.781	487.665	523.025	355.263	422.557	571.066	555.416	455.151	502.968	564.269	459.862	441.681	462.064	486.681	429.304		465.537
114	547.047	446.992	525.757	452.168	344.123	457.132	431.837	540.38	449.073	479.658	573.949	484.184	463.249	512.78	450.828	434.889	490.713	574.917	432.169	464.871	349.495	493.204	480.928	425.942	494.144	476.694	505.37	411.173	519.483	478.271		473.047
115	355.419	489.275	485.747	467.188	523.154	428.91	600.262	442.141	511.99	521.697	423.62	563.271	501.934	529.767	462.099	603.332	474.913	471.542	432.591	514.659	437.207	388.841	427.589	412.665	481.157	604.178	432.41	425.486	440.693	534.238		479.599
116	534.617	486.567	586.212	440.536	443.222	505.128	537.026	567.126	502.071	505.167	560.09	435.442	510.115	376.873	368.798	504.404	382.813	507.113	382.977	630.98	474.318	543.704	421.122	457.456	441.552	339.575	411.168	454.332	563.619	465.019		477.971
117	522.22	499.821	705.528	454.216	514.12	567.982	513.094	569.243	477.258	516.733	587.002	455.264	553.659	416.143	427.545	524.587	489.678	492.366	415.784	551.485	459.751	541.233	473.716	483.023	496.743	500.385	510.438	445.356	449.3	551.054		505.491
118	506.829	460.829	485.233	480.471	443.406	344.14	601.615	572.743	562.124	388.957	477.029	504.934	374.126	474.892	523.493	492.797	503.96	436.844	540.313	643.965	540.016	424.153	453.062	432.86	470.825	510.619	393.305	576.5	443.085	481.824		484.832
119	406.839	437.738	501.014	479.673	454.421	436.313	419.402	518.871	508.307	531.83	498.791	514.933	503.821	510.82	421.402	467.247	409.122	349.895	422.625	437.588	454.938	388.299	477.739	474.237	484.672	394.247	502.889	520.597	432.748	466.714		460.924
120	470.128	448.789	401.829	440.139	444.613	499.372	537.485	515.028	419.208	456.722	517.104	453.95	545.146	459.413	456.939	424.976	526.778	429.069	476.643	426.944	517.526	445.35	500.679	475.309	420.61	569.589	458.537	484.33	495.751	453.351		472.377
121	420.001	471.01	447.296	459.745	386.635	437.051	369.348	519.827	466.865	510.774	487.296	416.867	497.983	520.889	496.76	534.223	508.668	441.533	507.959	487.689	368.604	483.199	499.81	381.198	462.03	490.294	553.285	517.373	523.941	439.969		470.271
122	473.588	437.108	476.177	395.088	543.534	509.62	399.999	557.59	551.876	492.184	491.043	509.997	410.591	477.76	367.897	372.149	445.186	479.337	355.789	513.574	465.223	448.539	473.552	528.902	564.781	355.179	453.47	506.511	439.776	447.506		464.784
123	510.014	380.808	636.074	462.469	404.706	457.383	403.242	618.478	551.514	431.506	539.863	502.841	557.95	480.242	409.848	374.088	430.273	435.609	383.413	410.27	376.894	359.864	510.105	434.1	589.475	524.32	493.246	541.954	482.872	480.164		472.453
124	530.948	428.678	626.914	518.188	398.908	387.058	409.071	463.553	499.281	514.504	549.919	462.868	392.269	493.974	433.508	513.617	456.123	352.552	404.14	447.434	422.483	581.597	472.317	397.903	514.06	567.422	617.115	522.363	456.877	463.301		476.632
125	518.623	523.872	512.784	617.238	525.981	441.762	563.477	491.439	493.411	481.683	538.599	462.001	348.417	481.156	421.729	378.605	487.266	485.306	442.065	495.441	471.238	427.479	403.787	562.049	503.474	495.892	504.01	490.177	485.074	455.252		483.643
126	499.343	496.173	469.351	401.585	572.929	494.244	622.689	626.991	508.36	403.126	457.897	422.597	508.893	487.073	363.044	436.351	563.884	364.813	579.131	493.296	326.663	393.41	503.449	486.962	432.274	543.854	411.194	413.397	567.875	464.4		477.175
127	620.968	391.894	484.043	495.259	546.056	486.791	462.316	441.515	476.314	528.759	462.825	505.495	406.222	468.497	450.096	372.518	468.738	391.298	451.092	560.63	371.196	539.6	407.783	422.799	502.73	500.556	450.721	500.143	482.276	477.911		470.901
128	473.743	440.787	523.498	397.063	656.318	512.663	476.868	466.011	507.572	466.195	498.432	471.929	470.645	526.514	608.112	353.219	429.471	386.537	463.407	492.436	451.129	582.727	455.45	529.684	361.165	581.305	600.635	453.19	409.059	444.69		483.015
129	433.645	492.076	393.511	382.035	448.277	409.065	391.035	601.013	451.638	323.12	408.574	381.073	483.146	523.963	387.079	363.685	457.973	468.61	496.15	432.425	424.607	363.749	463.501	514.595	491.93	498.287	532.839	555.016	433.373	498.877		450.162
130	562.496	436.586	520.5	504.044	398	581.462	483.6	628.917	471.423	462.505	489.654	488.891	524.164	431.874	459.193	351.097	423.647	444.674	444.104	404.973	422.079	444.006	495.383	398.925	450.937	546.523	522.18	598.143	369.981	420.03		472.666
131	507.636	451.4	587.651	517.851	498.105	553.825	578.487	625.197	483.638	427.152	519.156	511.324	461.256	471.756	590.047	398.921	416.175	414.095	533.851	456.047	495.31	421.289	458.336	419.661	478.113	482.114	480.23	366.923	495.184	485.387		486.204
132	473.708	592.705	533.971	409.075	490.158	456.046	468	414.536	498.67	432.01	420.294	470.012	446.106	408.594	434.211	296.864	363.013	472.938	474.099	474.867	460.951	406.892	439.837	463.694	511.954	452.363	495.106	451.48	551.374	491.99		458.517
133	544.668	508.977	528.12	514.433	601.831	510.88	557.71	523.209	527.805	558.939	427.892	411.979	456.323	439.7	511.64	434.856	477.208	380.306	572.459	408.845	455.013	439.972	429.091	406.428	405.14	532.079	382.504	459.921	433.638	476.232		477.26
134	438.589	510.422	435.232	488.534	462.425	469.78	457.214	438.959	424.707	491.362	474.615	377.568	431.346	436.648	451.549	510.788	430.992	342.648	489.603	493.186	394.52	417.486	427.335	448.475	510.216	472.174	453.224	448.932	477.925	612.192		457.288
135	577.419	447.424	470.841	394.935	512.759	513.685	538.281	612.339	465.449	448.362	516.56	419.905	432.639	441.798	442.387	439.734	464.033	345.524	495.236	450.303	375.737	516.077	486.592	476.558	514.604	540.931	473.952	564.391	414.112	503.805		476.546
136	591.298	488.87	577.014	462.867	475.33	477.636	469.537	455.283	550.864	505.414	485.586	501.907	431.398	502.932	441.098	474.676	445.707	459.583	553.945	461.82	391.672	664.683	441.836	449.256	435.864	545.875	430.459	527.919	500.23	505.148		490.19
137	460.419	454.792	499.491	454.673	469.979	525.322	434.256	611.822	455.091	525.357	572.585	473.049	486.038	446.949	423.36	448.882	406.219	356.379	441.024	475.185	569.225	488.41	538.173	494.295	432.351	501.034	503.634	468.621	565.975	423.537		480.204
138	541.846	493.375	584.606	403.209	542.142	474.252	504.904	504.143	465.447	457.144	539.726	518.859	452.992	418.473	610.376	518.191	485.722	479.31	444.81	613.452	533.48	517.106	392.803	632.41	413.747	480.603	430.247	482.713	508.369	589.25		501.124
139	502.9	400.932	457.239	431.504	449.723	430.098	459.279	513.876	450.236	474.28	446.109	442.105	471.952	407.975	417.8	421.661	431.566	363.318	404.769	440.506	471.495	579.326	466.286	430.817	443.793	512.711	532.501	571.94	461.419	449.772		457.93
140	447.811	448.464	505.251	452.673	449.274	450.78	579.57	557.779	495.325	530.85	510.531	435.229	470.644	584.271	467.039	339.818	425.372	415.062	471.72	474.217	443.283	415.21	496.814	425.981	445.77	426.821	499.821	534.197	438.547	378.808		467.231
141	538.069	489.259	384.174	577.017	392.212	537.141	576.768	516.995	494.934	365.402	486.043	491.656	460.629	440.419	434.787	458.309	436.738	384.892	407.48	508.593	406.644	482.596	669.715	400.841	499.14	495.889	440.86	505.107	380.435	465.44		470.94
142	515.196	453.99	529.161	462.98	557.313	579.95	595.15	465.332	536.947	513.668	465.326	461.65	410.787	537.706	461.106	402.631	364.644	364.164	487.31	543.007	424.143	463.623	519.735	456.15	451.549	425.852	472.46	435.021	461.67	460.307		475.951
143	514.356	455.983	372.462	518.261	570.381	547.705	485.56	450.597	448.514	550.614	514.548	455.625	483.205	525.725	447.234	411.619	545.11	346.71	460.362	484.856	375.344	439.632	485.154	359.427	489.9	364.041	633.22	506.805	400.219	570.821		473.8
144	492.953	424.614	459.986	551.516	526.556	511.992	438.223	456.807	451.63	358.644	474.724	415.139	467.136	606.055	480.252	434.429	392.336	405.569	544.042	378.688	521.942	657.331	487.179	564.731	558.896	482.586	516.057	449.207	463.12	518.18		483.017
145	495.407	406.171	452.803	464.806	406.909	524.686	484.815	517.945	486.388	510.563	518.22	443.272	511.669	456.506	445.923	518.672	633.133	375.99	542.642	353.012	458.755	497.188	448.486	446.892	410.186	381.22	466.992	516.956	457.958	480.152		470.477
146	503.518	427.522	631.795	444.027	376.121	507.866	459.319	529.759	476.531	486.505	497.019	418.06	505.753	513.013	435.091	447.475	354.855	453.002	392.141	529.454	501.843	470.017	383.646	520.331	378.885	528.888	559.287	547.937	463.093	506.2		474.965
147	594.688	490.84	427.033	448.43	420.089	574.788	484.605	468.759	510.132	540.4	509.147	474.252	496.504	464.502	439.48	521.725	313.561	480.917	549.742	407.99	483.345	402.386	496.129	437.087	444.247	699.443	685.88	518.714	454.371	438.436		489.254
148	411.429	502.255	535.04	488.04	521.11	441.325	440.108	557.096	490.611	473.624	565.329	630.445	376.367	435.8	518.205	478.899	404.307	416.767	458.224	616.877	425.025	443.693	475.009	463.915	481.136	518.882	499.921	561.165	463.212	489.862		486.123
149	494.288	406.524	553.222	531.495	567.214	480.785	447.969	453.075	434.68	455.618	480.861	416.648	407.108	377.081	377.873	401.276	478.765	400.332	560.404	501.636	406.889	497.23	470.607	429.963	426.779	470.884	439.982	385.347	499.876	447.951		456.745
150	497.548	513.101	539.577	394.688	588.545	417.868	496.64	547.636	520.795	486.9	409.409	460.913	577.089	372.795	419.234	483.786	649.619	451.889	551.521	288.34	492.85	581.765	488.131	426.224	508.305	468.918	450.301	422.323	464.328	493.016		482.135
151	513.049	516.234	508.355	498.715	321.511	422.61	460.129	479.276	493.142	482.278	436.216	453.196	452.786	435.69	438.428	528.371	400.744	422.05	484.828	519.261	430.416	595.473	528.109	489.398	480.218	423.247	658.065	514.941	477.813	454.807		477.312
152	500.773	626.927	494.285	457.903	358.039	408.824	424.938	513.677	502.859	456.671	414.186	432.334	453.343	441.642	398.351	523.458	394.463	480.54	407.127	420.011	438.51	436.158	393.875	451.551	461.128	440.666	365.64	481.625	447.951	509.142		451.22
153	479.003	538.869	515.349	383.828	393.487	442.296	422.059	502.302	442.954	373.396	383.151	423.087	436.073	458.476	432.481	478.345	392.654	411.378	525.257	455.87	341.954	511.858	358.334	449.712	429.213	571.46	574.5	440.471	423.263	577.014		452.27
154	520.335	538.869	573.831	470.62	354.151	497.304	414.391	534.717	462.544	456.378	422.681	472.806	455.189	477.641	472.619	559.729	399.617	386.85	580.08	467.469	491.89	466.909	499.474	473.192	402.125	409.832	360.982	463.871	457.847	475.744		467.323
155	431.156	393.256	496.111	541.271	505.348	624.33	412.844	432.802	484.387	393.026	486.946	530.721	383.391	474.763	481.272	471.555	286.571	449.194	498.21	341.69	360.518	456.704	497.636	355.51	425.665	478.747	386.19	545.969	524.203	443.987		453.132
156	517.143	535.321	409.931	576.233	486.364	527.072	562.155	534.815	494.785	470.153	511.272	480.4	476.688	396.587	592.991	370.553	493.907	486.501	516.778	570.436	426.212	487.861	456.154	320.985	466.386	432.98	455.004	560.082	386.826	559.587		485.405
157	539.487	509.648	436.806	564.377	572.875	444.89	446.329	501.421	468.672	494.912	481.873	398.814	479.205	420.409	397.522	348.208	417.778	443.889	574.387	424.655	479.219	457.396	466.164	374.661	523.51	524.462	569.088	495.246	431.955	519.483		473.578
158	467.926	524.86	494.965	417.318	361.447	559.159	449.634	486.451	437.51	478.897	481.17	394.723	455.15	488.589	449.896	440.144	327.48	359.004	533.456	334.311	375.23	605.59	488.989	407.416	465.423	372.036	453.136	498.56	481.769	489.94		452.673
159	517.884	467.477	446.964	555.886	673.707	551.606	489.128	573.057	390.497	471.115	513.85	438.077	399.68	488.789	421.105	422.41	479.005	404.737	433.792	346.382	414.665	517.519	486.008	485.601	470.358	504.92	474.723	496.203	419.922	413.125		472.273
160	608.951	411.576	474.548	460.085	517.388	519.304	476.462	549.101	430.79	513.886	467.424	444.159	439.826	451.929	528.449	505.867	471.224	443.596	604.901	483.247	406.557	451.302	460.415	530.495	481.368	452.595	390.758	462.064	423.566	453.158		477.166
161	666.938	498.921	504.38	411.579	520.96	417.841	517.991	591.126	446.121	507.974	365.617	375.871	501.002	353.467	588.895	409.384	367.443	440.049	448.899	513.339	429.785	455.879	443.8	481.84	504.802	496.687	650.838	446.906	430.266	471.854		475.349
162	409.941	497.509	458.076	472.008	419.391	440.771	456.429	472.204	503.48	358.244	484.525	466.012	459.219	429.144	464.479	458.287	446.698	479.845	445.852	461.738	415.961	540.991	435.786	503.644	410.706	434.764	467.728	496.999	440.09	469.545		456.669
163	585.378	485.626	548.818	424.357	386.695	504.343	505.529	474.683	413.385	463.109	539.322	421.509	476.741	340.298	431.444	533.017	438.504	363.607	551.394	434.546	338.467	482.122	460.254	495.374	451.907	515.996	363.137	481.578	453.307	553.256		463.923
164	599.025	438.053	513.219	458.81	420.762	677.433	489.398	547.372	519.514	356.013	465.525	455.64	441.963	357.208	436.069	415.551	448.793	411.959	403.854	391.626	366.384	443.53	482.207	383.948	522.793	465.062	519.764	420.381	420.644	548.856		460.712
165	494.062	551.618	545.787	540.832	373.623	673.973	525.843	548.865	485.942	535.843	480.014	423.966	524.976	466.317	419.204	401.896	378.661	499.227	469.54	434.711	406.471	601.866	518.836	610.106	523.218	459.425	332.1	436.18	501.195	419.583		486.129
166	617.222	435.144	565.499	533.479	594.833	466.022	456.991	510.005	452.98	533.257	421.922	448.471	545.572	452.508	419.121	419.143	406.312	414.23	442.008	435.422	421.627	509.33	465.653	466.578	344.018	420.938	484.628	468.271	464.933	391.41		466.918
167	606.177	426.447	470.876	457.06	495.022	509.011	480.322	345.807	533.079	468.82	535.299	471.849	400.359	631.023	471.982	694.185	474.865	495.072	677.857	641.939	412.45	543.888	508.501	396.07	452.892	436.061	449.75	609.689	465.699	459.711		500.725
168	416.746	407.872	424.112	443.543	661.948	457.172	458.054	501.237	446.307	443.295	464.097	428.135	474.668	509.65	452.528	478.213	472.372	394.497	564.209	518.634	501.397	490.78	405.599	511.573	442.089	707.428	365.549	612.73	444.879	458.406		478.591
169	319.802	449.478	353.556	494.341	564.762	637.787	418.469	522.06	464.597	447.471	390.506	484.404	539.356	656.277	386.089	402.018	522.658	371.181	586.447	427.697	444.302	549.104	564.915	489.814	479.59	548.101	552.98	431.137	464.005	453.361		480.542
170	509.012	511.278	380.302	416.938	554.42	494.113	428.765	549.476	488.175	456.605	437.619	412.72	504.503	450.77	473.242	415.871	606.727	411.144	554.214	412.209	444.741	475.879	487.873	490.517	446.407	459.124	362.614	592.492	501.603	468.356		473.257
171	507.607	456.493	460.99	538.978	547.129	402.256	433.593	447.567	466.407	371.03	518.559	466.139	500.583	468.981	486.052	591.882	476.481	369.273	498.254	544.329	336.784	542.632	488.11	488.893	376.297	488.408	467.512	498.014	502.262	508.431		474.997
172	546.298	560.669	532.244	516.304	612.398	430.233	476.981	551.853	401.8	541.499	498.314	421.612	426.823	625.235	427.147	441.793	401.795	431.014	513.46	439.567	336.591	436.496	563.811	430.11	473.902	505.367	449.165	422.128	599.491	468.42		482.751
173	494.977	530.28	388.416	466.826	558.603	521.6	502.598	526.209	393.135	432.814	396.613	417.762	534.355	507.872	487.683	406.35	422.894	425.664	513.926	577.9	667.229	493.867	506.866	603.023	443.992	453.876	488.123	436.835	490.557	449.079		484.664
174	355.926	440.049	479.207	410.825	558.85	418.688	477.202	372.016	482.36	544.712	479.949	426.019	444.773	421.651	410.833	388.362	415.024	367.421	563.026	428.934	424.089	528.973	467.141	379.017	630.2	488.656	521.588	429.54	540.484	428.47		457.466
175	560.885	584.291	505.839	461.156	547.519	436.099	419.747	493.793	505.145	529.907	472.412	422.699	575.747	469.416	414.514	423.506	381.287	436.31	472.545	386.394	431.594	516.641	460.548	493.815	434.169	419.058	464.097	496.917	573.12	468.657		475.261
176	430.754	483.41	561.565	484.834	510.119	490.698	427.745	524.395	587.202	434.266	454.635	470.647	454.568	377.125	492.123	509.61	430.689	443.531	436.528	508.325	289.943	464.483	403.34	435.834	526.423	493.629	702.139	430.57	470.839	405.46		471.181
177	532.378	531.903	549.188	448.638	393.723	544.535	441.239	602.73	459.64	389.951	469.257	406.834	533.894	466.183	505.369	423.7	465.336	567.461	476.929	478.554	519.16	609.445	454.416	475.879	411.487	412.755	434.298	459.709	499.098	444.53		480.274
178	537.24	517.064	403.549	400.392	363.705	622.927	389.707	682.333	413.07	532.9	511.163	428.092	494.472	508.096	490.247	474.752	477.413	410.348	640.774	352.95	397.846	523.703	458.52	478.634	411.444	520.934	460.482	437.709	585.079	492.45		480.6
179	436.753	519.646	459.432	389.901	458.17	427.954	387.827	528.728	474.117	481.225	477.419	452.758	541.414	510.31	474.133	423.05	473.162	379.846	603.728	349.461	418.955	498.835	533.779	431.466	409.24	479.787	503.223	465.192	486.299	500.572		465.879
180	454.278	408.9	548.786	435.449	324.977	567.095	503.461	483.643	491.665	510.132	413.18	475.547	429.679	523.697	410.961	470.853	495.071	412.91	506.786	499.507	434.647	548.821	408.819	421.017	415.931	493.016	658.731	445.11	468.195	529.796		473.022
181	490.286	464.594	516.517	427.555	566.702	418.283	498.234	554.695	498.702	491.226	440.3	467.367	500.071	443.924	399	344.928	452.914	468.227	596.395	562.622	364.286	445.685	379.882	516.335	369.107	464.355	433.974	486.731	397.713	437.489		463.27
182	492.56	479.199	495.844	500.862	487.192	506.061	466.224	610.972	450.951	432.618	469.163	331.852	450.895	456.203	397.695	389.423	457.563	351.475	501.529	524.363	385.295	401.838	474.4	462.249	474.422	426.703	574.79	458.53	450.511	507.933		462.31
183	442.441	426.693	507.777	488.675	450.112	508.18	455.166	441.207	525.518	451.784	406.678	436.978	397.473	528.985	399.123	435.442	397.613	459.262	498.622	469.116	330.712	589.325	475.47	399.956	432.064	466.409	424.907	500.97	427.227	572.868		458.225
184	398.668	438.015	472.575	684.253	394.783	597.614	411.447	604.482	379.236	549.928	572.847	450.728	478.386	414.753	460.555	437.379	405.553	673.37	528.444	466.688	411.005	485.487	404.382	426.371	443.387	471.495	536.814	517.496	452.825	465.841		481.16
185	565.719	500.511	553.374	491.715	516.427	459.001	454.722	377.348	432.593	470.935	624.429	411.445	519.271	422.419	392.762	522.935	382.719	465.225	515.965	364.7	355.63	467.68	432.083	448.645	376.345	476.302	444.983	464.413	483.797	504.02		463.27
186	451.56	562.596	474.93	483.995	539.652	667.382	451.53	522.272	443.789	467.738	378.09	415.023	513.136	389.416	427.689	436.073	428.558	398.434	464.019	460.055	455.859	490.882	555.346	396.24	429.656	547.308	474.308	550.462	499.733	491.83		475.585
187	608.536	394.536	446.704	445.045	475.29	543.252	505.735	456.985	525.934	528.059	583.303	403.253	543.986	431.331	459.02	495.183	488.355	352.545	472.361	407.56	420.907	592.376	468.374	430.689	497.242	570.16	440.816	495.308	524.05	433.482		481.346
188	487.832	448.081	554.442	430.609	533.803	462.223	434.783	513.968	407.264	471.515	381.034	359.777	374.34	544.697	372.273	452.281	549.605	480.327	529.6	430.369	390.314	581.683	558.137	442.558	452.742	423.739	389.032	475.735	442.337	568.262		464.779
189	473.705	447.64	467.471	457.426	457.808	508.734	496.475	479.841	480.575	492.954	381.235	431.492	481.716	499.345	416.327	457.129	491.322	400.705	495.508	447.24	346.25	637.849	519.046	333.595	503.114	428.622	577.099	392.137	501.917	570.348		469.154
190	512.081	553.039	521.726	471.657	500.874	417.279	474.255	534.231	440.583	418.491	478.587	526.752	536.846	444.371	471.889	509.47	402.098	340.904	427.318	424.881	302.45	528.002	507.169	511.243	507.694	406.063	478.933	411.02	482.406	543.694		469.534
191	407.609	393.662	534.145	385.024	525.216	601.439	507.126	471.585	495.889	467.442	399.562	450.004	586.573	506.208	453.207	481.552	395.279	339.65	493.876	529.296	398.404	504.037	448.424	448.251	509.869	495.582	579.688	418.056	569.534	602.226		479.947
192	402.844	417.543	511.139	417.816	474.882	598.838	510.558	475.939	431.955	480.409	368.55	423.271	431.538	526.362	416.829	480.868	503.227	491.765	511.368	504.14	369.039	450.811	476.734	462.459	441.111	509.434	435.515	446.866	485.101	519.963		465.896
193	617.886	464.822	457.057	388.671	468.166	522.781	536.94	533.849	505.283	431.891	565.283	435.383	488.235	491.686	448.212	585.303	469.419	618.67	422.472	452.724	446.645	517.638	481.287	460.286	407.855	475.487	471.009	452.018	518.221	577.665		490.428
194	515.068	511.458	403.835	524.118	493.435	506.146	482.058	416.85	463.136	557.462	500.008	565.052	440.494	538.286	455.36	441.708	363.262	473.507	498.666	399.179	491.803	471.568	490.931	472.808	511.514	446.905	493.069	466.321	477.96	468.482		478.015
195	712.044	456.724	463.73	463.737	509.396	430.46	458.237	585.837	477.334	552.064	334.647	427.808	422.205	512.288	468.877	475.926	413.048	363.971	492.949	440.132	447.07	514.583	517.391	448.189	429.315	441.153	544.191	451.521	519.147	562.014		477.866
196	421.681	517.187	449.554	523.086	488.889	540.632	445.565	587.023	488.975	454.216	442.437	420.516	481.676	444.513	340.054	463.939	421.06	416.425	399.084	564.222	380.023	436.938	496.106	465.064	450.45	454.327	502.9	438.855	478.765	477.679		463.061
197	456.078	461.216	442.012	390.22	378.252	455.267	450.808	487.342	531.268	508.322	417.789	413.738	391.208	434.632	465.25	421.263	408.366	433.74	512.848	464.468	429.239	563.183	486.213	524.477	491.845	430.752	400.973	446.754	504.638	559.223		458.713
198	418.513	469.96	408.708	426.824	384.772	524.461	456.219	629.681	468.892	467.45	563.803	414.955	478.771	392.117	478.37	471.751	366.718	526.94	521.31	495.79	447.013	525.446	435.31	367.003	451.372	508.763	498.764	565.653	538.841	500.675		473.495
199	538.399	455.41	496.948	351.666	465.173	548.537	489.236	584.507	490.005	485.975	476.293	400.303	507.99	462.124	414.628	468.735	440.563	445.984	486.873	394.691	433.262	508.255	407.154	505.546	510.267	517.403	453.368	454.452	481.755	402.284		469.259
200	397.223	447.503	468.516	580.833	384.535	388.718	480.393	584.6	385.181	415.189	464.912	533.575	421.874	371.211	383.009	548.99	463.794	398.486	448.233	598.282	362.095	464.267	430.724	587.359	516.29	507.17	579.24	505.427	512.018	401.224		467.696
201	563.913	523.665	466.201	455.641	443.866	431.523	523.638	443.297	497.014	432.007	496.453	442.69	496.801	385.266	458.17	564.237	524.799	558.174	472.761	480.428	378.427	550.441	487.36	546.617	537.654	495.407	484.226	461.711	476.34	449.081		484.26
202	586.536	396.795	410.338	482.195	504.976	465.611	438.071	563.119	491.05	566.06	494.364	468.795	490.085	530.478	420.486	482.792	466.663	395.995	508.591	572.648	294.453	543.426	465.847	544.714	514.132	473.292	433.968	609.796	483.974	535.92		487.839
203	462.746	428.842	474.763	566.592	383.641	475.46	464.161	689.263	447.588	448.337	503.938	454.636	432.77	455.536	438.125	432.338	521.949	497.792	550.903	446.943	384.992	437.026	480.677	437.811	468.127	507.283	509.254	495.011	527.296	502.503		477.543
204	517.782	477.76	473.464	430.457	476.084	554.291	485.331	407.938	404.973	472.278	506.563	439.964	541.566	458.427	426.235	424.289	475.017	505.077	425.999	524.339	352.167	466.47	453.398	492.479	456.902	340.249	486.444	545.462	439.165	475.945		464.55
205	569.027	546.581	444.938	456.562	615.926	477.908	496.324	475.516	504.327	507.403	404.834	563.902	517.693	368.86	545.585	456.949	348.668	659.248	503.086	536.982	326.134	463.04	432.684	453.412	505.288	482.066	452.422	504.669	470.515	524.897		487.182
206	460.57	444.29	596.715	412.526	489.164	691.174	511.617	503.912	520.162	472.505	459.368	443.992	481.46	513.832	434.684	406.535	342.752	623.244	388.37	450.626	376.842	586.655	417.464	368.995	469.968	417.566	481.041	487.323	517.524	674.249		481.504
207	493.506	486.862	524.25	424.902	431.145	457.033	428.908	526.09	554.112	482.729	536.608	583.623	505.13	376.169	552.958	481.153	475.102	433.445	479.354	545.425	401.05	505.856	402.51	518.527	499.002	491.352	491.043	386.481	439.319	414.381		477.601
208	561.324	529.489	421.98	368.628	643.092	492.462	435.032	526.586	511.066	563.243	448.173	365.921	480.282	514.381	480.427	502.691	514.701	532.32	510.659	333.607	271.369	515.09	429.785	411.327	442.81	399.099	398.666	565.682	453.638	550.577		472.47
209	460.665	497.769	624.885	433.025	518.818	352.155	485.75	507.598	457.679	437.728	411.075	458.356	489.8	418.753	429.552	449.44	442.577	470.144	490.908	368.414	437.772	492.016	554.462	439.737	528.788	472.062	541.169	479.935	481.494	558.069		473.02
210	620.004	442.8	470.832	426.081	437.423	512.891	499.305	503.944	509.69	507.375	579.502	441.053	465.578	550.168	515.498	419.564	555.838	458.457	466.6	364.131	377.421	526.847	449.05	412.403	462.205	537.712	382.794	445.755	488.881	360.486		473.01
211	511.739	399.584	542.739	502.331	752.625	440.535	525.177	541.176	404.346	539.837	473.785	461.243	553.091	601.063	393.076	322.217	485.927	459.994	444.971	562.63	499.528	503.835	477.519	524.26	512.678	430.843	530.301	536.811	394.288	606.93		497.836
212	583.315	394.279	498.446	499.848	456.038	417.831	478.122	513.527	480.22	505.781	510.435	408.16	576.928	366.079	448.915	410.297	441.648	327.33	498.21	389.077	339.799	448.426	564.203	577.286	534.77	414.117	431.146	451.15	648.675	514.705		470.959
213	594.613	509.069	479.353	552.205	483.419	423.333	486.572	422.634	479.199	528.387	469.206	480.769	483.786	549.009	469.082	428.019	500.716	470.34	448.692	410.764	406.308	426.676	408.428	462.09	474.839	419.036	410.414	542.961	416.653	468.573		470.171
214	532.987	494.138	515.018	461.466	767.093	462.561	449.41	512.876	486.431	459.644	519.511	411.42	447.105	516.361	481.268	501.864	411.082	546.171	358.586	454.649	397.511	402.739	394.309	485.669	456.371	522.541	429.656	447.449	472.96	473.766		475.754
215	478.019	555.116	557.355	360.397	527.915	486.629	418.819	503.258	449.28	472.729	468.111	484.598	538.971	475.281	420.413	384.182	412.087	548.124	488.311	410.068	484.674	502.226	421.125	351.603	475.172	390.658	420.792	638.036	552.142	540.48		473.886
216	495.148	452.905	512.712	574.915	534.779	484.197	574.183	532.807	554.783	449.717	444.919	563.027	447.732	516.061	422.539	413.292	371.882	397.968	509.93	427.84	426.508	426.056	401.747	411.647	491.68	462.983	347.177	547.856	405.156	412.825		467.166
217	424.422	446.629	545.133	408.742	503.826	444.237	481.515	607.226	499.785	451.233	395.04	585.565	496.065	623.823	414.499	356.856	398.553	438.149	403.421	549.022	443.582	381.883	404.512	392.717	469.522	409.043	465.044	509.263	422.419	534.091		463.527
218	412.069	484.513	478.322	536.514	455.442	538.893	502.802	579.229	462.707	467.301	462.452	340.835	479.906	463.801	456.612	539.037	463.501	604.778	417.532	441.639	350.972	450.399	417.016	480.301	454.954	452.834	533.169	483.369	502.389	448.692		472.066
219	603.278	569.538	409.401	466.821	577.652	487.899	525.838	587.94	506.764	430.579	397.208	510.571	526.911	491.099	476.77	488.975	491.233	466.589	451.756	452.486	352.239	470.798	539.208	485.743	466.715	457.847	440.959	548.132	589.183	496.585		492.224
220	379.181	462.484	393.285	556.366	400.378	524.293	555.011	422.018	460.222	530.078	399.474	396.913	515.938	531.836	472.41	480.072	473.016	475.863	475.87	469.01	318.577	432.852	529.415	417.619	375.904	418.516	498.016	455.538	453.17	461.477		457.827
221	519.296	573.834	479.667	483.976	611.785	517.882	469.171	609.035	456.065	510.748	558.112	521.229	508.454	464.65	397.71	470.397	476.876	471.961	438.216	452.973	508.451	589.795	462.365	438.367	470.245	393.364	499.275	516.192	429.002	376.359		489.182
222	639.438	505.098	394.452	610.459	518.835	546.103	579.424	454.247	516.404	568.836	523.919	490.051	452.899	694.692	505.236	369.859	510.562	452.655	417.36	492.039	371.491	415.625	512.373	472.282	430.748	414.378	479.307	489.124	467.799	542.984		494.623
223	518.987	462.775	557.533	368.002	525.816	580.992	614.345	511.435	427.399	455.109	499.735	377.433	515.804	606.105	515.183	389.643	489.462	432.631	465.608	446.873	346.256	387.992	539.705	409.711	491.523	521.966	401.141	576.726	449.13	452.325		477.912
224	533.655	525.255	413.941	369.026	601.291	431.441	550.493	367.068	419.782	475.565	508.64	452.383	434.221	494.355	492.755	433.646	458.84	387.512	500.005	341.956	423.383	439.848	369.671	460.371	503.479	393.82	455.696	443.801	443.061	442.673		452.254
225	457.817	446.854	502.452	477.715	577.133	536.736	513.487	469.694	545.356	520.865	449.322	363.509	516.434	492.983	407.332	409.588	470.097	351.968	342.692	489.571	480.631	477.905	578.607	429.971	439.742	387.038	393.41	456.949	497.669	398.974		462.75
226	582.524	523.176	432.872	478.197	503.874	409.989	514.328	399.799	539.407	519.307	416.695	458.71	544.388	569.976	415.278	476.347	544.39	520.207	414.408	452.066	531.683	465.578	527.691	374.736	438.399	459.463	510.138	513.678	556.67	489.074		486.102
227	443.187	494.358	347.287	453.321	346.081	425.073	467.064	578.775	535.84	479.633	407.47	520.993	513.639	493.466	425.705	447.504	439.089	411.759	387.84	321.806	484.051	525.203	525.353	445.862	490.422	476.185	492.849	563.619	439.415	428.935		460.393
228	497.946	461.016	405.109	555.191	742.043	563.531	538.606	431.143	452.673	522.454	401.577	451.599	422.47	561.141	398.405	404.956	404.365	378.682	515.473	440.647	369.875	385.351	553.449	405.434	425.259	457.017	523.798	497.192	450.995	509.537		470.898
229	530.073	492.953	533.532	541.133	441.054	369.402	353.64	538.464	501.885	506.172	515.537	387.365	534.107	670.552	466.243	438.193	531.228	452.245	609.264	394.816	435.846	460.434	427.577	478.411	509.121	476.385	387.069	404.339	503.638	484.851		479.184
230	504.638	447.939	528.328	538.319	709.53	508.946	465.739	529.371	494.057	456.137	450.787	454.908	438.048	476.939	501.618	384.098	404.215	428.593	479.875	357.911	337.848	498.334	448.798	374.336	453.438	470.012	507.281	480.685	463.331	467.566		468.721
231	482.284	466.02	478.272	454.233	535.715	490.139	489.178	400.429	458.663	489.893	523.068	466.567	489.216	513.39	419.01	480.201	501.765	354.453	417.022	483.57	502.335	441.657	373.819	444.734	418.291	496.796	503.223	441.386	493.356	478.525		466.24
232	614.347	578.463	512.891	504.147	513.863	446.32	479.942	488.573	554.326	436.954	483.059	454.88	500.034	571.587	386.418	380.256	452.648	361.865	455.269	355.389	413.002	431.793	429.859	470.351	502.119	452.325	387.353	462.311	500.102	437.777		467.274
233	510.238	410.692	484.756	503.959	552.828	442.821	455.263	495.325	447.995	434.48	464.121	579.014	489.772	559.616	485.753	511.599	441.632	399.507	555.185	443.79	370.479	459.045	462.296	471.194	554.287	360.328	445.739	537.876	548.392	359.554		474.585
234	519.992	495.416	427.02	455.834	604.036	416.832	433.431	529.763	397.211	429.975	449.655	541.175	506.91	451.557	444.67	504.044	476.164	426.453	440.073	409.226	305.239	452.174	501.348	439.882	424.365	475.526	414.701	508.8	400.834	474.325		458.554
235	503.725	559.879	646.199	425.965	799.843	441.892	481.905	419.516	545.045	517.335	494.789	375.236	584.223	379.737	496.279	459.475	498.66	253.405	458.286	597.281	388.931	402.635	370.086	472.56	407.547	472.547	472.633	539.167	443.681	396.918		476.846
236	528.959	515.839	379.397	427.807	729.143	467.689	481.941	609.76	438.372	445.542	435.266	383.62	490.649	348.411	499.721	488.808	451.119	512.367	521.434	497.141	391.281	446.034	384.249	447.078	520.769	525.097	527.862	454.128	492.497	405.037		474.9
237	491.49	496.15	554.368	471.01	740.128	450.64	478.219	611.554	416.808	403.676	440.286	474.561	495.432	476.763	391.954	514.15	483.854	503.31	492.248	507.841	361.39	487.016	432.527	406.612	446.232	478.271	466.428	492.369	463.89	395.042		477.474
238	541.061	405.819	508.069	485.135	325.862	451.243	464.98	522.535	470.25	419.115	499.501	463.018	492.232	486.725	447.035	533.656	499.02	363.661	524.91	482.26	428.727	429.988	447.036	470.825	425.549	458.648	496.474	490.836	469.764	425.31		464.308
239	537.327	493.236	546.474	474.781	687.734	400.301	560.202	390.204	424.182	387.849	527.408	368.702	392.04	492.091	473.865	411.953	462.548	462.239	513.597	547.832	259.686	417.254	371.614	458.33	438.614	444.492	435.951	491.632	478.427	458.707		460.309
240	597.321	482.533	514.174	467.392	553.167	491.108	513.042	497.347	445.754	508.064	417.083	452.579	438.737	686.68	386.698	370.283	455.753	469.94	439.092	504.711	504.706	425.555	453.942	415.898	421.374	503.134	455.887	487.227	417.572	472.5		474.975
241	530.004	452.366	582.707	478.489	962.235	482.983	579.204	550.164	464.143	423.944	473.169	507.306	437.379	447.635	454.631	447.045	506.159	392.893	473.286	447.24	490.749	385.068	541.385	424.935	440.52	422.41	426.535	461.754	490.052	486.316		488.757
242	558.469	441.953	597.486	523.978	657.209	419.171	423.857	544.727	437.249	363.101	430.089	361.519	499.776	580.717	434.196	561.001	446.137	467.877	426.2	456.224	447.301	530.925	458.062	441.381	462.481	467.399	551.327	480.102	377.542	423.591		475.702
243	546.814	457.013	468.925	543.452	523.073	497.363	391.368	480.005	452.168	459.633	430.435	496.682	557.606	428.944	363.61	589.121	346.927	514.558	471.941	379.587	402.51	412.73	461.25	453.36	522.369	475.504	435.023	447.3	594.902	479.153		469.444
244	486.386	384.533	548.747	439.811	515.482	422.349	583.409	551.769	485.738	437.731	346.065	407.803	524.528	553.306	459.531	414.873	484.934	493.118	521.791	611.795	419.092	505.102	486.351	408.374	402.121	446.8	416.41	422.193	395.579	574.499		471.674
245	469.793	494.563	501.067	436.739	580.163	333.539	493.573	568.319	427.846	515.785	542.659	469.29	464.585	372.962	335.683	480.542	406.178	510.972	397.867	448.504	454.101	440.686	399.909	504.622	450.847	417.58	406.895	484.182	500.145	434.64		458.141
246	508.422	533.696	515.133	338.27	431.565	520.82	406.077	443.978	498.688	461.849	359.036	442.523	446.38	574.586	428.246	413.818	439.468	383.529	562.801	440.965	492.476	501.448	525.625	475.393	411.547	465.641	558.986	488.243	412.034	425.444		463.556
247	500.66	465.611	432.761	567.978	451.795	402.034	414.633	623.121	587.123	411.371	454.472	430.194	516.517	622.023	406.976	377.537	465.811	456.766	559.18	483.286	343.379	465.286	506.487	453.509	361.674	443.085	444.832	476.267	436.249	442.016		466.754
248	598.867	517.104	471.412	435.525	442.982	416.411	425.929	557.395	478.137	471.011	553.193	471.168	477.381	453.534	404.856	473.217	482.575	528.181	407.335	584.888	341.582	405.294	413.268	451.985	383.01	405.302	384.276	486.574	455.817	481.972		462.006
249	510.09	549.414	478.567	466.119	503.296	455.461	545.014	444.053	495.687	449.587	384.243	514.536	418.059	550.518	428.252	487.015	522.832	397.787	413.22	467.773	470.733	383.981	464.042	428.721	413.613	423.78	492.195	430.425	453.953	387.661		461.021
250	564.9	469.863	422.179	412.29	541.844	434.532	469.35	538.344	426.92	563.49	514.101	477.258	443.288	632.258	395.479	482.796	545.99	494.182	482.751	526.624	402.627	415.363	431.647	433.873	463.709	462.702	479.695	455.924	431.232	486.574		476.726
251	488.763	440.658	689.845	478.294	568.071	611.493	509.813	441.022	469.031	592.775	409.82	392.927	450.521	558.09	469.749	406.055	510.474	541.485	442.054	418.649	522.174	510.625	476.558	474.637	459.419	378.95	398.491	492.473	407.219	438.395		481.618
252	437.338	458.696	530.108	470.371	728.14	390.699	500.587	555.875	387.099	432.309	483.376	418.394	423.679	454.478	451.639	398.739	644.865	401.414	534.207	573.605	446.897	394.044	445.758	459.355	496.862	433.844	484.409	473.271	472.392	352.204		471.155
253	484.035	522.669	536.155	495.484	443.271	371.427	553.104	459.978	486.782	532.846	514.104	434.825	604.955	451.285	416.838	443.449	486.585	428.319	466.365	472.607	489.961	364.31	498.343	439.565	500.649	496.815	410.306	503.605	454.854	439.044		473.418
254	380.232	348.164	499.966	459.891	483.849	545.916	540.289	494.503	502.936	457.306	343.39	472.493	566.353	391.473	354.493	424.186	638.35	444.198	367.796	548.328	419.833	435.574	527.148	416.639	438.159	567.284	468.377	446.359	485.278	487.323		465.203
255	525.589	511.303	460.84	377.176	643.807	529.053	470.225	388.41	517.104	447.87	407.634	512.387	492.183	388.352	499.583	433.928	418.36	509.449	427.632	545.915	412.407	379.483	413.423	360.367	457.687	371.241	394.83	509.709	565.935	474.397		461.543
256	506.004	501.154	472.329	405.732	534.778	440.226	462.975	480.605	436.914	476.987	398.745	469.93	523.249	572.952	415.005	411.421	410.17	659.115	545.829	429.373	468.405	402.722	464.788	439.531	419.164	413.302	533.193	515.056	356.365	412.359		465.946
257	575.072	590.506	550.839	508.795	560.541	414.133	474.866	586.36	435.013	496.734	503.703	422.243	484.16	348.845	441.105	467.795	374.743	576.856	530.535	356.292	351.161	361.146	427.017	442.728	383.586	497.449	408.511	516.692	456.722	478.079		467.407
258	574.865	439.515	410.06	602.026	548.922	435.822	418.665	480.137	429.177	479.041	456.871	408.058	502.932	530.405	480.156	454.326	458.625	506.634	500.247	609.097	422.086	469.027	443.81	401.861	460.542	493.247	421.876	543.185	593.116	451.508		480.861
259	420.962	506.171	539.798	430.195	488.81	413.983	470.276	505.905	480.286	441.138	454.441	486.615	452.432	599.954	413.725	424.777	445.944	383.471	504.784	499.329	371.579	525.946	451.064	346.17	460.391	458.921	433.655	441.115	526.281	393.905		459.067
260	545.628	482.648	589.071	459.045	509.072	431.41	479.366	577.93	474.054	483.741	430.932	522.316	550.227	462.966	359.388	455.835	402.42	389.531	573.297	374.149	454.829	436.655	457.312	532.321	451.285	422.501	515.436	460.908	458.66	512.204		475.171
261	530.002	346.648	486.246	345.037	643.571	386.309	516.596	645.964	472.043	471.059	410.731	493.935	351.363	617.318	484.563	407.385	387.806	412.066	556.024	552.133	338.43	570.417	472.034	394.4	411.088	452.717	470.341	602.191	436.07	465.992		471.016
262	440.127	485.044	490.39	348.218	471.849	503.973	457.338	543.643	440.385	373.203	507.655	416.586	402.471	411.795	387.214	494.313	476.33	415.65	454.452	552.816	441.164	503.88	408.459	370.59	455.709	440.9	575.974	418.351	365.471	428.905		449.428
263	532.489	495.788	483.623	372.986	491.249	574.379	392.521	535.752	483.356	464.674	542.119	405.364	493.619	408.138	445.976	414.509	475.895	557.068	457.866	503.364	431.002	407.011	446.53	456.188	493.817	428.784	436.103	398.039	480.947	565.104		469.142
264	538.891	439.735	548.981	459.148	458.618	424.925	486.396	551.584	506.776	434.961	506.812	350.34	566.265	580.734	412.784	515.299	390.966	527.567	531.769	532.883	470.776	363.706	497.912	562.865	503.769	520.388	493.697	535.325	477.485	454.507		488.195
265	514.238	570.548	585.789	561.598	522.372	358.94	488.795	381.864	422.025	647.169	452.907	445.012	475.564	578.467	518.138	471.84	458.025	371.427	486.565	438.467	442.686	335.88	503.22	480.364	466.425	440.853	396.974	404.991	474.611	417.804		470.452
266	493.158	572.195	502.18	531.529	567.77	506.765	480.317	505.271	422.966	391.124	445.196	444.157	488.779	446.761	332.093	374.255	421.377	483.011	446.719	466.345	491.518	397.039	430.864	415.734	357.535	525.072	535.29	518.221	319.525	419.988		457.759
267	582.745	543.946	593.811	518.615	595.466	490.646	631.335	488.536	466.766	453.041	457.794	412.576	687.669	509.106	403.14	369.63	573.412	532.115	477.697	554.785	486.466	424.506	431.02	417.748	444.526	516.596	453.874	503.865	412.333	406.109		494.663
268	534.541	546.281	546.874	470.896	615.031	432.055	467.418	574.494	483.379	478.39	528.887	509.744	455.253	551.879	410.15	457.904	466.285	501.457	493.395	495.263	430.1	356.5	490.474	420.326	423.175	490.008	485.285	426.176	442.684	583.739		485.601
269	497.347	444.617	600.928	515.235	607.675	382.977	460.822	441.333	405.354	418.032	537.047	396.684	540.073	358.853	403.463	433.109	418.802	412.559	531.86	433.401	421.76	474.246	406.76	455.568	499.391	408.782	502.729	481.184	455.22	495.114		461.364
270	458.067	534.95	526.393	457.222	585.887	421.542	487.826	479.686	572.587	490.282	457.63	404.214	510.314	386.435	473.226	435.701	509.728	446.458	392.339	605.894	471.943	419.309	593.886	517.654	383.285	423.517	541.709	500.251	437.685	449.891		479.184
271	482.529	456.994	536.999	461.665	374.073	484.124	411.486	590.144	411.49	520.414	384.748	521.848	447.611	507.459	493.074	507.045	496.754	509.351	521.193	482.218	368.177	388.104	384.168	386.18	467.236	420.513	516.015	501.929	390.57	483.175		463.576
272	510.688	491.831	564.917	458.123	430.548	458.691	521.11	449.468	447.791	608.24	505.701	392.801	521.392	554.525	431.798	508.59	512.335	595.516	453.712	433.577	532.831	451.935	391.505	417.098	390.793	415.04	430.463	507.526	396.357	488.254		475.772
273	553.838	429.006	459.166	524.425	552.353	445.536	495.458	540.677	441.562	392.048	535.946	300.98	465.521	637.998	460.139	452.594	489.975	445.466	497.264	425.105	437.41	417.707	447.665	540.626	473.955	381.636	391.686	398.168	426.319	484.602		464.828
274	548.232	574.263	558.495	498.958	516.839	410.347	534.433	553.474	449.184	376.929	457.698	373.994	476.875	455.925	375.408	479.634	543.952	421.079	437.985	414.024	365.643	470.969	522.023	451.205	454.787	450.066	422.714	479.465	471.397	449.203		466.507
275	515.523	381.653	497.544	555.385	568.3	497.476	480.6	445.117	495.782	499.735	528.359	459.96	584.442	469.066	378.087	473.393	457.852	544.622	476.865	429.761	388.294	412.89	508.528	452.582	420.537	478.232	357.226	422.822	444.363	450.246		469.175
276	491.152	602.322	559.322	525.722	511.707	427.454	516.215	521.065	466.201	468.126	398.823	404.179	532.647	476.385	429.929	485.752	411.596	541.844	420.366	556.737	386.989	332.434	468.592	489.649	406.714	398.949	465.886	572.929	416.041	497.884		472.787
277	568.832	440.22	552.608	471.399	508.004	540.66	538.952	463.937	447.362	386.005	474.488	441.741	556.85	427.688	423.746	392.681	528.373	465.365	439.387	457.389	461.758	579.091	435.549	353.142	462.956	468.364	473.8	379.963	453.644	419.082		467.101
278	538.613	563.227	503.186	559.293	507.774	415.223	459.461	572.451	363.171	493.556	418.261	450.145	490.194	351.996	435.826	424.434	592.319	463.459	392.875	549.522	473.223	361.017	536.213	449.444	597.889	470.456	530.987	479.695	425.653	477.383		478.232
279	479.989	472.87	425.996	505.011	400.248	573.246	492.221	453.012	452.55	446.905	407.835	446.091	437.004	470.448	384.954	381.415	439.313	474.992	497.246	373.992	520.896	424.325	420.198	432.467	507.34	462.339	496.899	366.006	495.258	463.851		453.497
280	513.95	454.519	530.13	457.494	533.635	552.115	463.728	414.394	497.257	519.613	464.51	454.353	459.954	495.387	434.194	465.609	419.128	468.13	456.332	443.191	456.106	432.762	544.928	393.469	515.247	470.651	499.315	495.294	400.721	453.554		471.989
281	505.219	517.644	599.228	453.345	600.214	575.922	484.325	518.752	414.287	508.045	378.328	478.748	490.03	370.753	431.024	436.503	449.85	406.566	488.836	448.944	444.042	460.706	419.403	371.932	387.601	423.584	446.417	487.81	382.763	412.619		459.781
282	612.958	447.186	583.417	501.345	598.074	496.085	467.146	420.019	470.727	440.922	504.043	550.001	533.846	485.569	456.949	408.548	460.875	413.277	520.48	586.311	407.89	374.896	459.363	445.094	525.537	458.234	483.133	694.449	413.741	479.016		489.971
283	517.282	494.893	567.112	467.216	501.75	444.489	433.667	449.664	481.507	521.882	448.561	451.717	414.96	439.089	562.795	500.536	443.441	563.86	493.482	465.881	466.397	470.73	471.337	492.504	498.598	464.618	505.289	494.279	479.06	485.603		483.073
284	373.812	572.719	476.577	430.063	542.314	433.553	509.463	471.778	407.328	448.783	409.431	503.896	632.161	485.621	504.517	597.892	401.24	479.221	580.04	669.858	380.346	358.206	407.427	429.995	542.938	430.984	613.206	413.64	423.916	430.653		478.719
285	424.081	470.25	522.903	563.247	582.736	627.847	429.176	455.65	689.142	483.795	506.003	506.936	509.019	539.02	368.051	433.773	519.976	548.49	582.101	464.913	339.562	415.155	471.689	486.401	463.356	471.079	457.012	500.66	510.038	390.629		491.09
286	476.238	504.535	583.18	439.39	438.092	418.068	558.192	560.22	537.381	358.015	433.155	466.828	421.461	453.705	498	492.595	522.246	411.91	459.261	584.929	454.339	283.124	513.037	470.066	461.424	506.069	465.558	486.733	485.556	403.182		471.55
287	619.179	462.763	529.95	415.772	505.486	542.302	360.5	601.156	446.121	450.349	455.204	422.942	432.912	436.178	420.507	420.514	398.354	481.642	554.571	397.995	453.018	481.417	528.403	389.359	491.738	449.46	509.359	516.497	448.533	510.419		471.087
288	458.125	450.818	527.894	497.988	445.686	457.351	472.637	504.391	480.524	432.036	463.604	385.844	468.988	426.113	466.759	424.246	445.077	541.719	604.739	308.16	470.51	350.288	492.14	541.566	424.509	528.008	450.776	610.256	434.363	462.74		467.595
289	547.477	450.046	547.142	400.621	495.897	579.176	484.14	419.858	484.645	446.173	390.447	445.344	512.569	558.204	508.232	438.623	537.79	393.579	418.544	393.827	461.951	375.535	454.244	450.38	506.608	411.393	610.549	538.619	387.221	464.267		470.437
290	589.075	580.781	456.136	505.121	485.409	339.987	531.279	505.958	469.765	499.413	459.155	386.176	539.905	406.847	423.735	512.147	468.053	529.45	575.749	514.888	373.876	393.695	512.035	494.951	487.83	487.171	516.502	411.949	444.872	548.458		481.679
291	486.602	436.447	587.233	410.836	423.06	360.697	580.312	475.951	518.622	459.358	521.954	458.356	494.8	495.373	486.813	427.728	444.427	415.798	527.192	523.626	493.366	382.32	408.189	334.814	533.61	567.669	460.89	569.477	454.594	393.413		471.118
292	562.758	520.088	489.778	525.903	573.941	344.026	504.805	557.759	419	540.01	484.73	488.892	445.017	442.05	391.363	433.148	558.097	468.839	398.169	425.409	387.238	325.935	503.665	427.22	448.071	463.973	549.487	544.402	454.782	573.968		475.084
293	466.074	462.067	672.329	558.24	502.696	543.685	506.404	577.711	498.062	481.762	549.214	432.788	551.723	461.969	523.24	449.449	363.236	456.313	392.216	415.646	405.423	409.23	475.484	416.682	430.902	436.528	572.816	468.827	515.651	428.898		480.842
294	516.507	550.802	502.186	502.928	557.128	452.351	542.788	440.488	574.509	470.081	444.162	410.64	495.625	461.931	418.001	456.856	547.772	614.531	592.691	626.892	488.665	459.619	459.806	470.435	544.542	439.458	470.102	459.716	459.115	404.649		494.499
295	590.768	496.21	471.296	509.388	483.519	504.991	438.54	572.631	506.78	495.857	426.211	402.107	421.445	394.8	417.295	481.153	416.312	439.16	552.457	466.898	488.752	412.866	524.572	498.97	481.824	432.937	450.491	417.898	434.537	381.896		467.085
296	550.195	450	477.944	502.856	515.521	441.301	483.231	403.248	409.992	434.133	467.704	436.803	489.652	443.258	356.938	471.795	482.35	441.837	556.713	450.686	407.745	359.728	480.769	470.271	470.849	529.494	506.401	432.31	483.054	494.839		463.387
297	484.798	653.474	512.589	468.098	564.923	459.401	562.1	540.06	528.198	355.937	398.001	424.488	446.309	447.661	511.152	492.355	421.429	421.102	462.643	487.676	403.255	390.532	582.045	602.992	440.442	411.15	461.123	463.334	454.493	420.193		475.732
298	486.569	552.19	499.836	469.478	434.905	507.364	472.818	471.532	512.235	481.269	484.508	504.215	535.544	449.943	375.23	390.854	453.568	520.975	541.664	418.063	382.185	411.633	536.735	458.562	463.499	447.549	500.304	480.778	470.264	433.861		471.604
299	455.298	549.821	512.917	504.453	550.424	474.128	482.646	420.382	452.255	463.105	382.184	388.817	540.512	612.442	471.617	433.924	455.079	400.417	441.614	540.935	355.539	373.576	432.278	410.387	469.202	554.435	442.067	448.832	397.047	507.432		464.125
300	501.572	491.129	479.715	424.296	436.149	562.559	497.42	403.322	506.089	579.776	444.121	417.326	436.956	412.764	478.227	450.826	508.155	463.988	468.65	559.899	440.673	389.829	417.834	482.886	504.196	459.172	484.124	537.015	506.048	450.808		473.184
301	659.927	494.67	497.216	540.85	532.111	430.667	501.037	410.986	522.909	455.223	453.796	439.01	545.696	488.926	435.434	455.398	458.677	380.801	383.382	499.9	549.068	391.842	432.717	398.951	521.602	623.609	481.45	493.813	444.441	474.383		479.95
302	541.004	461.118	467.066	452.435	412.321	473.832	550.254	513.671	484.585	471.356	402.094	385.65	395.664	527.194	437.728	527.158	376.653	535.839	582.311	457.569	344.376	474.544	496.649	395.03	494.627	442.972	438.409	446.571	457.575	451.83		463.27
303	476.358	568.23	439.907	582.756	429.439	438.674	595.238	438.278	508.108	478.555	656.071	367.543	593.272	430.695	375.718	432.918	472.323	441.812	410.781	481.765	440.538	428.771	430.715	514.767	551.04	429.603	356.319	500.875	427.484	476.131		472.489
304	512.323	464.652	544.266	507.538	552.38	527.602	512.514	464.865	418.979	446.74	567.769	335.202	587.365	417.825	386.664	476.98	558.747	415.315	473.19	399.749	423.554	366.052	418.424	433.563	533.709	444.87	467.115	470.313	424.404	567.756		470.681
305	509.786	435.85	540.595	449.751	540.768	457.611	501.57	449.864	452.44	463.359	569.172	448.291	545.614	428.744	440.157	369.921	460.509	418.978	414.167	400.219	451.751	373.505	519.603	467.495	485.671	365.934	429.885	392.36	493.411	409.702		456.223
306	540.595	467.234	654.762	450.193	542.515	519.062	544.461	493.57	620.583	371.688	510.638	477.123	471.633	431.618	491.969	472.143	558.167	348.048	473.079	434.054	406.871	450.212	456.727	411.558	434.176	505.923	474.783	513.855	461.363	426.547		480.505
307	537.373	466.777	474.724	532.73	450.78	517.655	532.41	545.859	521.813	512.695	438.088	431.443	504.757	411.215	448.002	444.148	445.818	469.4	515.45	538.982	383.875	390.945	413.738	487.278	437.368	432.15	452.873	480.892	473.245	462.701		471.84
308	604.843	378.173	614.649	558.462	498.646	498.771	637.937	527.171	474.594	600.101	528.61	415.387	451.778	360.147	454.095	464.787	510.125	454.333	476.337	475.946	433.224	426.419	445.251	410.998	478.306	424.735	525.272	434.32	575.247	485.564		487.474
309	483.144	510.684	478.091	440.195	392.205	373.339	503.112	557.941	472.912	487.924	519.27	498.473	473.246	536.011	475.496	461.041	462.152	478.779	513.309	508.684	399.216	437.958	475.292	421.179	497.985	593.591	472.292	453.041	494.079	483.81		478.482
310	531.611	525.467	490.637	459.11	516.596	464.424	519.281	655.724	509.344	477.08	385.969	418.093	469.503	404.816	414.082	486.989	438.587	489.443	518.34	411.334	465.406	433.507	443.412	420.135	494.259	460.576	407.169	561.959	445.874	464.097		472.761
311	570.311	606.654	604.415	389.681	530.886	440.113	430.318	431.049	509.717	422.388	343.281	485.35	460.91	406.093	478.596	431.604	517.339	598.514	389.508	514.725	417.518	481.221	434.36	414.479	457.899	386.985	419.019	476.193	482.348	519.67		468.371
312	412.749	459.758	510.249	440.414	536.635	403.42	469.547	466.139	594.709	398.814	400.968	435.978	600.876	376.95	470.495	431.896	487.159	467.077	431.513	420.893	440.533	347	455.444	437.185	496.929	469.183	426.951	439.781	505.35	398.725		454.444
313	591.484	496.305	425.613	421.759	622.979	651.462	587.434	520.034	520.796	468.26	563.044	402.019	478.725	483.954	478.959	397.319	521.966	429.023	401.4	400.304	527.4	413.511	438.718	395.177	462.014	421.955	486.167	465.848	564.016	534.925		485.752
314	543.7	399.835	532.202	417.802	657.67	481.305	467.145	522.597	431.068	392.161	508.631	407.803	480.214	444.101	439.407	455.782	672.862	348.282	422.293	499.724	362.978	458.73	409.297	398.881	376.252	471.732	495.456	403.178	529.855	542.611		465.785
315	468.469	321.581	505.69	496.985	531.681	548.486	488.935	397.262	460.583	441.354	415.747	389.339	482.648	391.576	432.498	520.702	569.599	449.133	465.542	411.436	456.479	398.049	509.907	421.22	561.592	498.786	521.5	435.275	441.379	447.453		462.696
316	485.47	587.778	540.595	482.391	528.94	351.934	506.367	490.052	509.254	450.656	452.203	511.046	479.269	397.156	478.14	501.438	495.271	499.968	425.351	535.413	453.749	408.596	485.207	523.414	476.904	447.671	580.384	448.11	464.631	449.081		481.548
317	414.346	517.032	488.39	391.761	544.251	414.358	399.732	516.747	477.634	451.763	460.707	389.022	461.814	476.083	408.361	417.607	421.594	484.451	430.847	410.48	364.867	430.667	483.199	493.165	493.985	446.972	538.476	440.397	442.062	514.803		454.186
318	576.423	478.13	506.136	456.57	489.795	483.866	448.865	566.895	470.673	423.229	466.344	447.346	498.563	416.297	416.999	455.827	360.679	406.186	419.789	444.895	426.682	459.759	488.415	391.137	429.547	413.705	480.55	463.683	473.177	551.776		460.398
319	530.004	531.663	456.537	486.784	475.298	431.281	487.34	521.139	476.877	423.582	499.931	453.662	381.968	512.694	411.853	428.286	462.963	428.942	527.053	468.035	459.015	379.051	410.594	397.559	481.214	503.773	429.679	514.948	542.877	472.156		466.225
320	647.008	521.178	472.656	483.074	472.593	514.315	454.529	477.824	493.298	537.98	449.152	370.045	446.846	494.192	436.17	424.58	491.195	425.763	436.675	443.779	509.553	411.531	464.632	420.844	422.16	419.2	468.68	417.717	568.786	427.541		467.45
321	590.6	514.001	491.769	504.722	561.701	410.479	433.683	558.206	449.353	469.205	435.943	447.154	429.79	436.2	452.161	426.615	416.144	494.447	449.852	457.715	528.138	420.383	392.935	384.37	467.485	429.528	641.223	503.096	464.218	440.961		470.069
322	593.698	483.33	563.471	429.316	559.523	463.43	534.267	496.278	493.43	407.234	454.443	405.662	570.004	449.496	385.095	443.631	470.486	449.511	462.979	485.612	428.311	472.067	395.804	465.924	419.903	344.18	561.975	495.375	412.344	481.951		469.291
323	377.531	490.701	484.101	401.258	497.931	446.871	482.701	521.58	483.604	518.001	452.283	489.358	504.131	485.668	413.707	427.806	415.166	394.62	397.045	425.917	494.323	482.244	443.97	433.306	365.093	463.608	396.044	436.207	517.025	548.443		456.341
324	495.24	476.42	786.099	575.052	557.602	569.869	535.371	580.841	452.252	455.073	445.366	444.116	391.261	527.084	479.731	441.704	501.492	449.024	431.026	507.516	422.767	496.285	503.073	456.852	474.049	476.667	609.012	447.955	459.234	456.345		496.813
325	519.051	563.01	490.069	469.85	521.545	570.643	301.214	495.212	457.141	459.048	401.375	413.214	480.537	460.455	451.699	456.561	471.034	487.464	400.002	399.333	375.593	456.591	498.06	346.358	544.892	441.258	496.842	442.573	384.583	541.358		459.886
326	605.125	473.537	547.468	484.556	599.952	484.861	476.273	500.901	436.177	366.7	532.211	421.98	393.267	522.617	444.755	414.084	486.312	382.287	412.503	490.995	415.857	406.451	476.313	432.074	500.888	495.557	442.341	437.315	445.541	528.138		468.568
327	506.143	462.762	496.603	465.183	471.815	540.098	408.869	608.03	513.693	410.489	443.848	376.694	417.36	531.549	475.123	503.853	494.027	498.546	447.022	436.085	479.685	449.238	470.555	474.328	493.905	427.563	476.717	537.528	605.546	510.331		481.106
328	575.663	486.268	551.364	412.935	522.796	425.051	421.69	465.845	536.714	439.327	506.22	455.456	432.316	530.692	441.642	391.051	508.865	418.499	452.588	457.914	468.192	438.317	433.63	414.521	442.887	406.167	522.044	429.467	475.276	506.726		465.671
329	533.486	427.94	517.871	351.676	516.613	429.149	470.515	434.74	511.394	484.175	484.721	365.709	507.126	434.206	462.384	429.205	397.304	448	391.403	665.357	462.353	473.838	498.828	481.779	498.053	485.22	398.994	432.069	416.37	419.469		460.998
330	519.669	422.91	539.091	457.576	476.556	390.527	549.118	547.654	461.053	662.466	605.381	466.57	473.294	499.795	469.328	474.044	443.851	456.958	457.528	537.492	462.437	410.95	451.517	398.138	472.921	521.06	511.599	439.523	550.897	451.39		486.043
331	575.778	415.621	544.541	494.408	448.894	410.317	455.844	463.633	433.107	365.679	489.596	471.168	509.319	445.328	497.493	405.493	439.46	476.167	490.06	393.399	459.563	480.55	477.893	441.859	582.524	454.074	452.093	428.564	499.697	499.535		466.722
332	625.039	420.757	556.334	491.68	499.033	440.438	467.023	568.32	539.762	440.469	491.441	402.721	434.069	494.499	360.33	425.706	443.037	436.894	512.774	478.54	412.729	444.495	401.532	409.212	514.216	486.936	357.562	413.171	429.517	450.598		461.628
333	452.442	440.277	555.287	511.802	615.711	441.466	543.161	610.891	452.047	490.677	446.984	505.378	464.002	448.926	391.791	488.708	477.987	428.256	542.573	492.87	470.348	402.365	433.802	480.707	534.674	390.374	451.499	478.71	470.702	500.649		480.502
334	508.088	327.428	529.639	484.959	469.911	524.915	557.73	636.359	426.794	403.9	401.805	472.233	491.392	503.222	422.243	483.102	393.781	401.405	494.104	508.174	430.59	487.541	457.286	396.967	563.673	419.826	548.258	493.291	470.787	504.29		473.79
335	488.853	462.498	467.709	556.439	568.963	487.142	588.497	489.363	442.613	341.976	506.029	423.354	444.519	437.967	360.071	484.376	392.1	463.501	530.244	447.933	512.659	404.082	387.027	421.791	570.702	471.495	406.183	545.095	433.385	510.666		468.241
336	520.588	547.599	570.265	494.313	468.061	463.594	539.877	455.97	464.398	500.251	437.042	397.454	493.903	489.69	436.09	525.537	479.245	461.499	494.803	504.807	484.235	474.891	341.657	366.709	416.595	473.982	416.929	466.255	513.88	441.881		471.4
337	570.628	389.07	482.268	424.463	464.017	365.865	509.139	434.564	479.539	396.722	439.284	320.292	478.726	544.964	347.809	526.588	484.589	490.903	472.224	542.403	432.9	457.567	420.673	519.493	532.632	363.184	466.479	451.39	544.184	414.776		458.911
338	503.736	391.975	486.173	459.592	553.869	420.682	427.659	595.588	441.798	435.214	511.357	380.382	386.421	467.898	443.759	503.798	404.808	450.339	437.361	482.805	400.085	391.284	432.605	468.018	506.537	489.172	470.966	446.88	512.427	514.397		460.586
339	514.334	410.201	490.652	617.564	463.723	442.273	525.376	654.33	503.136	348.612	457.788	417.045	459.345	396.164	370.254	535.362	443.079	431.191	425.274	389.871	404.536	319.315	384.184	499.497	464.113	557.706	498.23	485.816	572.118	489.206		465.677
340	547.051	454.001	413.042	462.6	545.143	595.068	482.23	618.238	567.898	465.041	538.365	522.329	436.427	477.733	421.784	497.054	532.806	471.589	413.455	520.585	480.752	387.704	410.932	575.477	420.664	504.874	522.109	543.426	477.107	586.328		496.394
341	469.384	376.203	500.484	476.005	635.608	429.187	380.075	455.883	496.597	509.742	483.364	399.678	527.306	495.333	387.676	474.071	469.319	402.972	437.094	546.176	449.534	441.101	431.351	416.676	442.449	484.712	437.256	457.43	501.056	429.813		461.451
342	484.267	500.665	526.692	585.134	682.175	441.321	363.178	608.038	518.141	511.063	413.273	452.19	465.517	452.86	378.938	598.681	499.601	454.528	411.341	536.926	402.339	389.797	419.572	465.903	465.276	527.076	498.899	464.903	484.066	450.311		481.756
343	475.108	455.691	439.515	473.847	429.496	426.805	450.268	510.862	449.817	361.801	408.203	492.009	433.973	485.172	422.373	466.743	477.785	444.896	463.252	478.605	451.581	487.646	375.943	408.125	517.819	494.058	517.001	467.09	427.818	386.121		452.647
344	524.781	539.771	521.078	395.306	466.906	424.335	420.342	752.196	496.024	472.675	388.998	454.216	429.117	449.016	392.836	398.19	479.493	434.85	441.116	457.971	484.562	419.109	553.314	416.277	423.598	484.682	510.935	489.34	436.499	442.542		466.669
345	429.988	479.837	558.091	455.165	470.553	543.401	656.071	561.933	466.256	444.465	352.328	408.86	373.711	440.451	384.637	456.463	373.832	511.494	371.585	554.252	477.614	497.922	449.387	434.284	648.128	405.754	578.311	464.217	575.41	490.059		477.149
346	470.318	362.915	458.418	444.185	843.982	540.541	370.794	805.617	484.002	349.88	455.355	503.449	439.354	515.484	417.656	387.606	427.983	357.375	439.101	450.774	451.096	391.973	345.607	406.655	433.992	392.387	449.192	437.097	380.23	435.709		454.958
347	526.592	434.903	515.873	528.665	480.663	443.709	479.593	468.246	508.361	617.297	504.41	389.497	455.476	595.819	368.085	531.93	501.369	411.097	394.961	474.091	463.005	392.59	408.647	463.931	405.146	410.902	522.287	477.174	482.589	541.91		473.294
348	557.911	525.065	529.093	436.953	575.152	538.964	432.194	579.865	488.576	456.586	536.7	510.587	530.399	519.586	418.91	400.622	341.766	396.233	431.508	362.74	378.956	436.111	540.685	391.383	661.816	383.463	482.307	424.743	500.411	471.024		474.677
349	496.081	469.635	539.404	513.285	486.89	514.481	606.594	648.822	593.481	491.541	424.254	389.1	422.92	512.218	430.2	472.675	406.247	485.674	447.878	405.948	473.899	477.819	496.968	635.552	435.072	392.46	511.825	482.333	458.735	373.685		483.189
350	485.972	430.572	541.752	531.405	617.422	565.578	381.139	660.015	476.568	495.936	464.651	645.507	432.996	471.958	423.407	490.054	387.494	410.873	358.124	472.72	487.174	448.148	533.016	407.41	429.47	431.914	467.149	461.118	388.61	528.593		477.558
351	473.287	419.743	506.753	510.615	447.876	528.94	487.861	520.292	464.727	395.088	492.332	383.922	465.802	478.731	413.531	540.415	451.544	467.273	419.787	441.875	421.476	488.807	390.026	429.938	391.563	416.092	552.343	473.292	428.851	438.806		458.053
352	556.135	397.486	528.757	445.253	374.904	334.801	461.88	572.308	500.631	422.46	568.792	427.577	515.071	417.9	479.232	383.037	400.091	406.62	533.861	489.738	411.66	536.61	376.988	410.066	529.922	409.494	434.851	559.479	479.535	471.656		461.226
353	616.722	440.673	504.993	480.55	701.864	460.141	463.529	447.064	482.025	452.36	427.553	509.312	476.207	418.655	386.233	461.236	478.404	415.311	431.503	345.003	493.284	394.683	446.581	521.6	645.322	447.238	476.282	524.271	456.225	421.746		474.219
354	523.17	513.836	453.867	450.436	474.578	505.413	483.48	357.625	525.72	400.671	595.564	473.597	490.165	409.277	341.881	439.691	420.119	373.063	448.792	399.645	534.606	394.353	540.639	480.831	463.956	392.311	414.325	414.633	443.579	521.29		456.037
355	557.392	375.236	563.428	478.69	477.862	384.988	511.509	629.332	479.091	407.205	482.796	544.642	524.101	626.034	385.303	363.185	440.325	491.785	381.152	405.379	381.24	521.572	436.371	517.951	687.114	319.044	406.236	551.348	501.68	450.025		476.067
356	418.743	514.002	538.021	391.044	414.29	507.049	432.904	451.168	501.519	340.365	468.893	540.532	505.106	563.013	397.323	472.278	521.942	424.173	391.989	471.805	357.168	319.475	548.017	472.894	387.157	471.669	485.587	411.275	515.264	558.571		459.774
357	356.088	486.922	486.166	439.754	591.401	392.354	450.451	616.521	429.429	501.926	486.972	556.235	426.435	500.193	412.221	495.072	395.847	538.176	386.042	392.799	465.027	478.2	420.463	456.895	533.828	522.682	514.552	516.236	440.939	502.904		473.091
358	532.225	501.466	494.528	373.272	453.792	485.488	455.881	326.231	558.383	579.836	443.594	435.911	392.303	600.488	330.135	416.912	451.684	430.037	447.567	428.083	419.933	468.141	417.633	482.935	681.164	499.368	531.118	467.598	500.33	429.713		467.858
359	503.026	545.84	525.993	443.185	476.757	431.259	534.34	409.728	527.611	402.383	488.26	406.097	421.592	545.534	386.786	466.11	382.478	365.855	368.66	398.903	488.637	457.043	375.869	483.102	380.87	450.496	525.784	417.993	491.924	497.296		453.314
360	524.906	475.404	526.206	464.596	452.315	429.42	490.346	439.266	547.08	457.009	500.751	399.425	571.249	399.562	500.498	536.671	447.437	386.833	498.699	467.607	472.982	408.388	482.218	442.731	466.399	470.231	412.607	424.329	441.736	541.831		469.291
361	419.385	426.072	475.224	461.047	438.443	532.114	383.299	426.136	429.119	417.733	503.424	422.26	362.131	593.278	454.945	339.937	423.984	448.784	429.754	426.597	405.601	423.306	469.523	457.214	605.189	401.746	449.016	518.732	478.855	402.88		447.524
362	465.169	481.467	532.043	434.557	497.404	436.012	558.254	410.169	451.469	426.928	542.546	419.16	502.721	571.768	357.082	361.062	461.402	383.736	387.904	482.819	438.498	512.011	448.878	464.533	413.112	409.675	561.721	388.446	519.03	448.117		458.923
363	394.679	414.291	493.379	448.171	533.736	499.984	452.524	430.728	446.514	478.14	402.602	411.266	469.306	472.011	413.521	619.612	451.643	417.576	410.731	426.203	423.794	418.91	373.112	444.069	555.893	379.81	512.067	481.538	409.905	473.644		451.979
364	471.864	502.906	531.838	465.676	604.82	418.715	481.452	547.891	455.514	464.186	535.393	512.446	585.657	720.124	414.76	426.724	372.187	415.39	382.583	432.586	508.601	375.532	391.16	433.52	387.219	529.52	389.994	493.343	507.82	470.162		474.319
365	472.195	468.017	501.173	505.057	636.995	488.083	560.447	394.901	558.83	471.353	476.314	474.446	401.318	529.292	324.474	471.405	457.333	456.692	458.766	573.761	458.526	437.643	381.013	494.232	442.383	512.164	399.223	497.778	454.419	539.082		476.577
366	504.299	424.002	493.531	494.949	422.903	515.353	518.752	368.121	494.244	492.076	465.02	429.514	427.019	626.644	431.098	603.68	347.422	452.173	392.574	587.515	546.283	464.495	468.242	460.484	639.795	444.657	458.18	507.132	528.191	479.325		482.922
367	432.728	486.577	522.876	523.391	599.236	482.848	427.304	357.82	476.985	535.052	460.383	331.115	526.686	417.534	423.936	418.066	421.994	405.525	548.929	400.006	399.344	534.793	379.716	436.721	392.851	479.532	492.841	477.817	573.346	482.049		461.6
368	488.809	468.754	508.641	531.413	627.573	465.353	465.174	375.403	429.026	372.426	427.687	461.227	456.233	663.051	495.412	573.195	401.685	515.576	373.464	448.978	519.767	520.245	472.527	520.253	466.943	474.457	442.268	534.561	493.484	464.776		481.945
369	546.226	442.812	439.753	493.343	457.51	496.798	353.473	465.362	460.897	383.21	463.498	496.3	525.135	551.468	421.729	425.895	457.379	451.04	537.325	479.334	437.496	443.162	410.216	470.672	455.797	491.566	444.654	375.662	458.006	433.31		458.968
370	436.586	540.249	516.258	548.836	466.331	502.347	606.684	482.184	429.506	453.988	530.115	552.943	476.125	493.89	442.355	689.277	443.089	417.596	358.436	546.833	482.362	532.729	373.015	401.033	456.173	398.606	535.815	545.637	638.452	482.065		492.65
371	503.312	416.661	461.574	511.336	516.51	595.802	366.311	509.962	540.437	364.498	510.587	440.678	304.531	376.591	468.505	488.228	492.798	368.592	625.864	458.829	378.923	416.865	494.28	438.746	584.827	481.618	651.152	489.511	540.813	396.652		473.167
372	499.152	456.805	564.38	454.766	455.376	532.317	444.716	464.211	476.784	455.783	586.858	517.057	458.755	402.834	422.535	361.54	435.029	391.22	419.375	564.716	412.065	450.389	333.413	429.641	434.167	439.724	579.206	526.289	441.549	525.477		464.538
373	532.745	417.817	427.745	500.992	582.119	384.685	542.846	377.572	468.976	546.878	457.768	492.561	461.108	505.514	409.282	553.666	482.736	441.259	483.773	434.377	514.888	506.558	397.821	485.606	483.773	440.966	467.377	372.955	384.941	421.555		466.029
374	415.685	523.372	391.359	370.59	496.798	541.011	651.22	437.959	453.179	490.921	456.233	519.779	405.891	577.902	448.031	434.351	488.299	423.061	483.248	376.272	393.567	525.326	420.96	430.397	486.721	460.848	476.707	535.146	464	501.278		469.337
375	559.342	450.034	442.53	416.26	626.633	462.174	361.39	503.341	448.647	450.553	462.431	581.291	471.204	386.509	413.187	421.95	369.599	307.754	406.544	375.606	446.988	520.33	453.512	438.812	537.462	402.296	439.638	442.018	396.602	460.693		448.511
376	393.777	451.818	383.156	428.545	498.572	467.059	531.266	648.167	451.047	384.563	484.048	353.865	488.559	564.675	406.583	529.029	433.049	441.775	367.421	384.657	524.58	479.444	364.899	435.096	356.106	366.139	537.376	577.766	429.448	512.898		455.846
377	638.593	408.646	475.477	492.992	411.188	555.684	448.3	464.757	476.085	429.173	507.522	526.705	424.856	368.017	402.12	570.053	431.316	471.349	594.456	439.682	367.854	398.733	471.757	406.09	525.091	519.519	493.404	417.766	460.086	399.53		466.56
378	459.996	454.698	533.788	482.907	508.729	455.774	467.638	333.731	438.185	399.863	477.793	408.167	496.934	716.432	497.888	470.432	347.573	424.726	379.89	366.239	440.841	432.913	277.016	453.836	459.285	415.401	575.255	557.217	364.912	450.493		451.618
379	426.221	399.532	499.611	461.331	478.695	428.011	545.962	359.751	419.115	464.558	471.65	342.013	603.536	361.997	367.345	522.978	524.452	412.444	371.703	450.18	413.409	435.028	334.732	443.059	490.601	448.135	491.577	471.599	413.548	426.05		442.627
380	469.866	505.965	457.869	518.141	563.004	493.162	453.929	768.38	458.065	465.516	438.641	524.565	621.467	531.021	414.197	422.926	447.6	365.556	435.226	340.121	491.632	623.501	437.867	517.426	483.984	442.337	625.252	517.177	406.965	396.986		487.945
381	516.859	414.941	433.385	528.658	544.113	480.028	534.25	518.824	460.59	490.374	588.384	376.32	427.042	367.838	459.919	563.628	397.215	376.662	476.393	446.712	480.789	463.282	445.409	409.731	680.031	425.181	478.291	442.591	517.004	481.005		474.182
382	467.805	463.312	592.019	568.529	464.393	569.073	451.691	467.72	445.917	539.007	471.271	436.87	506.169	419.303	439.269	429.071	462.52	373.158	453.053	437.128	375.927	554.032	458.36	398.16	514.943	395.99	422.341	509.846	477.68	476.236		468.026
383	420.563	424.638	512.879	501.902	448.766	603.38	498.832	301.303	465.447	619.37	408.869	341.388	454.478	494.137	448.903	438.096	396.403	452.465	397.797	425.013	373.196	435.639	405.698	452.248	577.81	430.325	586.501	442.691	393.3	447.912		453.332
384	455.484	435.81	456.243	425.5	485.479	445.566	466.746	441.174	486.541	511.591	424.044	355.117	322.703	517.589	394.397	587.262	405.535	322.627	426.226	422.485	369.059	520.599	401.175	529.189	468.608	518.152	389.708	395.46	452.411	339.093		439.052
385	519.01	391.345	509.249	485.329	513.423	466.989	420.164	498.087	462.468	482.569	348.399	462.779	586.474	508.78	462.288	374.697	533.233	396.588	473.995	424.512	453.729	517.335	394.102	452.636	473.857	437.98	520.724	412.067	389.923	476.764		461.65
386	490.698	471.298	460.313	498.958	487.459	411.455	342.721	483.163	503.158	462.03	462.489	392.06	469.101	544.583	367.616	471.539	569.668	418.097	461.025	481.535	479.46	559.468	523.183	476.583	440.076	417.169	461.911	416.484	407.071	451.474		462.728
387	482.325	487.361	445.134	443.898	623.474	494.305	413.47	626.31	504.29	557.485	528.568	320.734	427.042	446.359	346.85	553.83	421.183	329.744	447.54	448.595	415.762	495.742	379.12	450.761	479.157	431.678	449.451	487.121	390.453	364.404		456.405
388	446.282	475.707	469.545	505.311	605.115	534.404	482.855	484.2	406.762	474.447	404.698	427.867	476.617	406.806	395.57	534.271	377.748	349.375	453.47	531.322	405.641	540.182	434.862	477.277	372.633	498.276	440.572	427.415	442.005	497.297		459.284
389	453.231	486.874	511.73	449.303	502.735	429.957	456.048	450.762	405.539	403.761	391.21	380.914	490.863	399.827	520.784	494.387	361.15	451.187	390.491	455.512	409.174	599.862	365.18	412.842	509.985	466.309	385.425	482.046	378.923	552.485		448.283
390	567.029	495.055	442.694	485.604	394.022	481.622	537.53	438.362	519.656	449.346	387.424	499.059	728.808	402.275	434.1	400.892	416.778	424.834	571.087	464.37	434.494	439.744	505.52	566.057	435.502	386.085	492.181	524.595	368.463	507.539		473.358
391	500.293	445.172	450.543	397.835	466.909	438.698	447.226	462.718	539.407	422.127	595.592	418.462	505.288	486.322	451.74	457.435	390.706	467.052	465.319	455.937	385.553	417.056	459.259	495.91	470.968	454.993	437.318	455.444	416.99	500.82		458.636
392	463.775	501.164	424.772	543.789	455.408	403.254	555.094	550.952	462.318	523.172	486.109	581.156	472.865	421.246	439.821	401.65	375.839	492.554	405.785	443.661	360.584	381.27	379.968	461.07	473.418	509.129	514.319	456.263	361.999	392.709		456.504
393	507.636	487.118	449.298	481.745	540.27	441.776	431.728	462.062	521.103	390.727	629.176	478.105	479.23	440.215	475.21	490.467	421.519	440.603	358.494	482.488	463.87	469.678	480.711	506.513	480.626	509.147	476.015	430.223	405.96	441.493		469.107
394	625.541	487.093	470.529	446.379	546.186	479.003	409.488	500.556	544.369	460.929	398.899	488.249	590.002	454.359	453.79	570.373	364.533	492.794	415.316	432.148	421.398	437.363	278.698	472.067	441.71	436.949	459.104	367.684	383.852	445.064		459.147
395	459.147	336.283	464.478	444.993	525.93	397.612	444.642	460.359	423.572	514.24	465.738	506.598	471.691	521.157	456.43	492.484	438.754	372.071	413.587	385.307	428.658	506.573	490.817	517.841	520.134	439.062	420.326	489.623	380.663	480.697		455.649
396	491.758	462.037	424.733	574.613	451.597	430.035	488.141	388.868	499.621	463.472	619.132	735.831	453.125	402.806	485.599	459.516	484.25	452.327	501.469	378.105	408.155	445.372	497.615	473.696	421.02	496.73	565.232	443.598	469.557	502.335		479.011
397	511.347	428.45	560.211	397.544	391.448	565.637	513.119	373.822	445.894	429.485	510.654	445.165	487.387	500.651	316.632	463.275	323.491	353.956	412.781	440.361	408.091	383.69	449.041	485.3	468.932	479.923	483.721	472.932	416.71	484.254		446.797
398	619.372	329.044	466.176	550.24	481.041	551.205	480.999	423.163	573.479	499.78	597.119	576.08	464.433	411.421	401.429	414.095	421.781	442.86	472.632	439.967	488.252	500.43	402.298	548.81	483.323	426.926	463.351	468.474	426.687	423.681		474.952
399	435.883	458.237	452.614	483.749	525.23	451.679	471.45	585.749	454.782	454.009	474.203	351.223	514.303	480.174	453.138	536.963	418.66	366.78	490.445	372.15	389.412	495.892	467.345	488.78	417.096	424.122	559.321	488.515	468.502	499.067		464.316
400	581.243	458.837	423.653	510.818	524.913	442.927	452.08	515.477	430.255	542.555	383.064	481.751	485.578	493.977	403.817	469.337	489.556	383.245	503.084	424.159	385.247	416.682	472.417	481.531	497.405	477.016	458.612	455.446	343.797	437.892		460.879
401	559.716	515.215	408.849	496.069	500.193	528.605	489.255	481.403	426.221	466.161	531.385	438.423	499.379	649.958	403.417	515.446	452.034	333.012	422.116	393.14	394.806	435.796	415.622	501.675	543.298	442.843	573.946	359.96	461.991	424.27		468.807
402	408.29	423.089	482.864	363.129	520.713	430.235	560.027	410.019	401.468	481.1	411.071	321.601	455.479	441.264	422.778	472.853	423.816	416.151	380.749	374.719	400.23	433.406	417.616	368.437	408.012	515.153	598.484	431.223	530.255	477.042		439.376
403	501.595	394.954	413.497	508.586	527.866	550.424	514.555	638.604	458.672	547.369	505.926	380.653	451.069	459.738	398.611	459.12	481.892	440.034	414.315	414.081	398.757	478.899	424.11	382.228	417.864	410.36	416.759	396.621	472.649	377.83		454.588
404	521.209	481.074	418.795	515.451	584.368	435.375	521.499	511.838	436.853	425.645	513.247	772.354	532.263	473.298	352.846	390.717	521.09	330.891	439.854	376.122	379.037	511.427	352.382	403.271	388.248	509.281	566.763	427.701	467.545	437.062		466.583
405	498.79	463.991	515.424	491.928	613.578	515.043	527.068	439.682	466.519	367.654	357.638	670.403	465.383	460.385	455.184	472.529	407.815	374.99	386.716	417.892	407.69	407.302	403.758	363.74	518.553	468.09	543.016	401.405	421.339	421.384		457.496
406	466.439	452.688	388.713	392.29	387.078	469.404	429.518	543.9	415.115	604.275	467.501	468.395	409.489	481.367	463.618	460.891	412.178	398.828	461.336	445.445	393.266	451.394	413.705	437.045	554.681	401.134	548.483	428.61	413.336	370.155		447.676
407	485.791	470.258	531.058	513.263	328.812	512.266	480.68	366.368	452.482	463.052	456.104	486.891	468.196	507.695	401.801	503.919	418.367	453.568	455.595	482.758	430.761	396.771	389.671	377.105	436.641	383.962	472.733	521.531	395.204	438.794		449.403
408	460.046	447.828	609.323	518.08	568.727	555.695	586.744	471.458	484.974	447.549	488.902	496.279	486.356	511.248	337.787	460.83	511.655	365.223	475.224	434.63	401.113	589.037	530.122	483.377	351.486	362.145	459.646	448.051	406.13	491.52		474.706
409	554.057	555.42	639.315	457.977	488.216	513.08	511.333	610.135	487.462	478.655	502.62	483.29	460.788	375.673	451.55	414.152	484.425	415.662	473.288	366.393	487.975	448.591	479.477	458.121	368.657	437.657	504.835	405.955	468.321	460.862		474.798
410	534.388	463.784	615.753	513.263	242.986	470.617	543.959	555.89	517.484	576.026	429.611	342.939	462.815	472.728	392.568	458.303	515.623	497.98	446.635	398.457	326.964	461.142	385.707	377.911	448.038	462.944	502.681	485.867	508	456.356		462.247
411	515.372	476.847	557.783	538.544	357.054	491.473	599.707	410.986	632.721	623.092	539.409	457.1	451.641	518.876	440.928	407.037	548.523	331.736	491.798	392.617	487.586	442.573	414.561	406.412	505.617	450.484	625.521	456.663	334.49	456.345		478.783
412	541.431	561.964	546.947	410.231	611.127	411.355	450.013	440.588	463.806	451.399	497.279	421.814	381.386	463.402	399.295	502.858	440.451	437.082	425.179	483.483	389.85	483.258	565.036	435.542	551.328	517.101	575.106	426.064	396.077	405.73		469.539
413	531.551	509.805	500.849	552.254	685.478	383.911	410.331	546.41	471.011	412.894	462.831	520.009	412.611	667.372	425.712	334.657	454.813	419.257	487.777	450.019	450.296	387.06	434.251	433.966	476.639	463.374	536.815	418	427.138	454.467		470.719
414	417.807	459.374	445.28	472.769	394.377	455.917	419.934	446.953	522.863	460.99	428.876	503.547	493.875	411.85	377.848	383.812	439.904	359.325	394.274	495.703	426.62	500.216	489.517	439.128	532.324	412.141	404.604	594.58	359.369	512.19		448.532
415	416.34	408.411	546.239	609.924	484.729	465.195	497.23	474.021	485.027	379.936	406.854	532.138	482.052	390.352	459.304	384.105	398.493	376.111	514.262	410.158	427.208	441.4	455.431	430.204	515.433	398.694	465.411	590.126	374.954	476.305		456.535
416	471.401	498.6	628.99	501.513	365.458	540.873	601.573	458.217	492.867	407.832	366.644	825.809	523.178	394.616	464.214	562.906	487.83	342.59	469.286	371.69	360.949	432.872	378.14	413.963	493.089	536.158	397.713	426.881	377.688	448.654		468.073
417	499.331	498.448	513.145	433.062	403.202	534.413	524.76	624.713	488.657	610.888	504.37	493.727	325.861	346.432	446.773	534.079	525.613	615.278	461.316	323.039	429.855	456.262	442.246	406.276	494.863	466.751	485.515	349.38	373.142	441.675		468.436
418	489.524	501.642	478.559	503.077	483.013	354.358	357.204	545.512	520.98	467.078	490.381	478.353	393.521	446.584	427.72	479.153	461.454	387.143	520.212	458.816	390.699	335.695	417.818	480.45	597.911	474.146	504.302	410.326	357.866	451.183		455.489
419	370.775	545.874	501.566	498.426	458.09	487.709	514.164	330.25	413.816	528.515	361.212	454.961	485.414	446.183	402.531	475.533	397.447	396.882	396.588	605.191	414.455	440.173	395.869	444.266	556.679	484.351	433.822	499.687	363.471	447.72		451.721
420	480.722	516.423	486.133	464.726	510.496	474.181	487.951	462.419	443.299	376.385	512.709	466.45	369.521	438.726	451.445	397.737	556.874	494.093	472.506	458.864	464.221	392.992	404.008	445.95	437.589	488.031	494.146	410.263	331.499	495.984		456.212
421	414.67	472.199	450.808	403.783	393.684	465.552	546.083	554.857	482.525	370.216	447.818	452.19	404.563	672.069	407.762	407.311	372.719	299.525	406.099	415.738	443.844	319.448	421.036	371.636	407.557	490.059	577.49	415.665	442.472	517.728		441.57
422	423.271	434.762	470.748	411.838	545.499	472.822	478.733	458.313	519.759	418.426	409.215	505.285	392.367	474.676	472.916	467.727	388.505	317.967	365.256	388.08	438.448	463.882	417.818	398.661	496.202	433.272	393.387	426.622	441.526	436.085		438.736
423	509.972	492.78	496.638	546.278	437.644	579.733	522.583	519.416	468.655	449.215	490.013	506.685	469.115	457.733	480.624	424.088	423.718	353.417	468.56	323.42	395.667	506.227	421.169	498.684	401.01	462.668	409.342	382.576	371.988	458.503		457.604
424	333.508	484.732	460.183	410.888	542.285	520.004	479.129	525.393	473.375	436.416	563.671	458.811	561.187	463.091	385.035	528.091	637.479	364.705	447.281	386.625	387.937	488.345	403.455	545.898	477.96	465.492	654.122	422.638	414.766	448.292		472.36
425	540.285	509.445	591.559	443.822	466.862	463.204	459.035	560.231	508.844	476.772	463.121	553.94	483.803	527.975	464.131	512.005	457.023	460.199	431.831	546.114	472.34	468.83	402.546	398.419	564.56	480.677	538.626	568.869	499.737	466.697		492.717
426	499.011	478.692	512.9	447.687	457.059	479.918	466.657	404.86	528.06	334.996	430.298	372.125	367.458	389.56	510.742	457.281	561.644	341.498	448.331	383.122	476.17	509.398	446.862	378.184	479.241	509.984	511.194	444.619	462.113	513.541		453.44
427	468.272	490.857	479.578	530.673	651.062	482.493	508.606	487.239	459.041	447.802	489.537	424.4	355.955	401.767	428.156	530.46	525.845	418.062	446.681	409.21	454.119	465.815	447.895	299.475	417.736	410.645	571.903	542.494	471.202	545.462		468.748
428	536.68	531.509	500.858	499.486	457.689	376.371	490.301	506.983	438.554	478.742	568.437	403.686	524.953	438.666	456.134	417.717	519.43	438.736	470.92	453.566	572.592	393.719	325.029	500.174	567.649	536.81	582.122	456.477	353.463	474.571		475.734
429	423.204	443.063	612.563	521.993	409.003	381.416	543.134	422.994	523.376	549.715	439.349	443.479	473.043	414.869	441.934	435.924	449.73	448.76	551.823	421.884	425.419	425.942	386.797	402.896	455.375	494.732	499.693	473.428	423.676	457.956		459.906
430	454.81	421.273	566.338	547.601	459.159	404.927	491.443	457.317	403.857	371.698	302.753	484.902	431.796	545.558	395.575	407.098	402.98	447.7	484.148	525.488	431.911	418.215	443.049	384.252	505.099	478.151	388.766	367.962	388.945	487.512		443.343
431	497.617	496.313	440.41	444.974	526.093	531.409	463.647	501.92	503.782	411.409	594.553	502.784	517.565	384.146	335.761	510.578	360.934	428.499	463.937	394.511	384.168	616.793	399.331	339.815	489.747	397.905	376.741	601.348	387.646	504.218		460.285
432	433.325	461.138	452.604	520.951	513.735	559.652	558.548	613.457	490.559	599.324	380.497	493.17	537.819	412.079	490.856	379.309	467.246	390.31	507.26	437.183	421.655	456.582	430.558	410.433	450.171	447.669	494.105	446.253	454.935	509.265		474.022
433	610.369	474.596	455.003	479.246	491.819	405.015	502.888	449.454	413.094	382.966	454.648	548.312	430.858	401.517	413.453	614.79	551.857	363.641	483.822	510.135	483.305	410.187	534.131	473.101	413.762	422.564	442.062	424.139	447.108	550.659		467.95
434	465.805	469.543	450.366	487.39	447.783	519.877	449.799	418.718	405.271	491.533	395.068	398.134	391.971	416.143	521.066	525.382	506.084	517.984	486.91	400.076	420.361	456.163	402.096	311.246	485.073	426.514	449.186	479.163	518.12	426.968		451.326
435	448.09	480.79	535.278	492.449	440.405	498.252	548.205	520.039	534.901	441.838	496.31	443.983	440.061	430.371	414.777	391.747	899.54	413.419	479.357	439.719	532.708	568.616	441.657	421.94	384.629	425.443	463.363	421.467	504.016	494.575		481.598
436	490.642	473.106	413.519	519.573	483.343	475.621	460.208	540.953	451.894	494.497	502.089	537.062	446.83	444.026	398.883	404.856	505.585	465.335	420.536	474.833	540.368	516.043	473.725	430.055	488.204	451.467	538.569	442.171	489.617	526.601		476.674
437	476.151	439.601	499.103	447.196	497.75	482.398	384.069	501.219	495.384	500.295	441.552	490.991	468.364	432.129	373.824	646.393	397.751	437.292	432.698	455.735	455.494	487.069	367.365	411.507	380.879	407.656	464.217	415.917	445.878	524.539		455.347
438	546.595	512.085	505.213	431.066	437.21	477.726	421.01	461.174	478.886	410.03	407.344	477.462	442.219	451.867	491.333	469.73	466.674	551.208	473.515	360.591	440.466	469.347	427.063	418.854	386.492	522.606	444.874	474.678	492.099	491.009		461.348
439	506.345	417.107	544.568	378.208	424.918	429.383	458.155	490.49	462.737	438.176	474.85	506.309	414.912	474.43	418.022	669.783	382.843	394.71	564.751	558.638	427.534	357.479	519.783	436.394	403.327	571.416	514.218	502.674	467.593	451.862		468.72
440	439.058	578.151	451.066	523.174	424.178	489.397	552.336	414.359	416.929	483.364	502.295	489.096	438.321	463.026	409.91	480.263	477.483	453.3	547.162	423.187	373.793	438.084	455.227	551.695	559.152	393.96	535.056	435.575	475.49	576.017		475.004
441	460.84	384.913	510.985	374.308	501.692	429.796	445.566	426.07	496.494	426.755	465.892	439.371	524.737	330.211	403.897	449.864	406.124	480.597	374.298	461.146	385.646	627.546	434.849	424.265	375.871	483.657	508.887	474.676	434.22	417.975		445.372
442	554.763	501.829	478.89	458.031	458.656	463.476	493.808	434.525	421.358	384.891	426.776	551.549	456.517	453.868	392.056	440.074	448.866	416.501	475.1	391.595	440.137	499.705	491.771	474.233	432.922	485.762	557.49	465.131	381.822	453.868		459.532
443	547.308	393.321	480.837	417.129	520.269	479.45	464.627	451.185	508.748	418.006	422.425	454.816	456.044	370.673	377.401	546.791	426.247	463.003	480.461	337.085	421.942	390.986	522.806	447.565	442.274	468.489	374.1	502.238	371.067	476.658		447.798
444	495.873	401.694	468.993	553.003	533.854	442.691	606.853	424.813	450.114	459.788	406.695	493.643	495.99	408.3	469.242	422.41	299.372	453.031	561.581	519.367	477.349	510.842	513.334	505.311	403.11	459.3	478.549	421.678	454.431	562.108		471.777
445	536.875	465.039	452.613	532.329	504.256	535.287	507.934	437.608	480.263	384.717	417.227	496.771	378.206	440.63	399.364	501.172	600.744	505.643	494.274	494.416	526.557	614.936	422.243	481.022	489.363	420.473	427.369	596.491	538.595	461.911		484.811
446	580.732	447.527	477.231	410.447	382.488	425.502	411.066	703.06	426.907	388.446	411.62	322.341	396.241	413.02	407.804	410.795	476.776	429.096	399.993	421.623	460.93	451.324	468.355	461.85	498.348	356.581	396.954	522.731	347.947	473.978		439.39
447	501.039	451.127	522.74	541.39	470.801	453.229	458.299	561.459	445.413	414.308	557.862	406.513	576.956	474.399	407.241	471.975	470.112	361.914	652.511	491.883	450.328	475.317	415.106	421.518	543.291	440.442	451.94	442.843	347.65	526.507		473.537
448	513.328	457.066	540.916	473.664	550.571	394.524	412.354	375.968	504.94	423.351	432.845	479.139	432.989	449.907	440.865	403.417	391.993	403.216	498.217	484.412	514.77	410.382	451.208	461.218	478.95	488.816	362.981	448.359	508.583	444.316		454.442
449	523.839	411.046	387.752	554.503	496.244	510.398	422.419	484.721	447.212	417.334	530.636	493.015	447.693	523.373	412.991	416.036	358.586	394.212	388.66	406.979	500.004	399.88	445.46	403.917	565.22	420.923	422.333	424.601	441.827	493.035		451.495
450	518.174	496.417	537.578	415.706	609.889	466.811	480.744	435.102	483.692	441.958	479.722	421.013	466.727	387.552	397.774	492.519	364.057	337.439	674.428	463.801	443.875	511.931	448.433	380.249	496.953	475.504	405.41	451.769	378.818	544.423		463.616
451	422.981	504.187	505.965	471.912	459.298	505.198	448.211	671.599	473.266	438.257	491.509	379.523	433.438	422.118	395.3	407.149	359.055	406.553	512.119	490.774	483.39	446.741	446.062	457.592	491.081	379.086	451.45	496.356	481.638	548.743		462.685
452	435.637	467.742	408.699	542.82	398.375	450.256	476.726	419.55	412.485	435.057	395.589	525.179	395.218	468.932	417.294	510.096	472.184	485.451	578.367	428.508	427.88	524.767	411.145	518.714	373.528	441.449	423.463	433.858	422.771	437.925		451.322
453	560.436	524.001	475.134	431.687	517.969	473.223	488.976	475.586	398.39	446.87	357.18	483.361	501.107	403.235	406.306	391.107	464.842	471.007	474.781	421.736	422.798	669.27	432.683	382.054	449.788	455.494	475.674	388.242	552.836	626.155		467.398
454	541.626	498.175	518.256	414.675	429.554	591.949	444.268	474.505	454.927	382.88	451.305	462.74	487.588	475.481	496.031	400.287	532.992	533.222	342.127	445.133	464.547	551.837	442.28	426.092	422.78	481.803	500.592	507.035	440.089	484.85		469.988
455	449.717	453.99	511.555	577.625	449.342	479.778	527.802	418.512	381.405	420.812	429.734	491.793	474.821	483.913	462.754	533.376	378.503	373.841	445.493	431.504	482.376	502.636	372.939	453.769	501.161	425.23	499.187	468.434	447.099	531.747		462.028
456	462.409	482.523	515.259	445.537	443.397	351.702	370.63	497.314	493.267	457.585	444.33	537.545	460.563	301.147	430.852	350.163	399.304	446.288	416.71	453.583	507.19	501.054	443.503	399.149	355.438	472.833	579.56	484.076	470.718	531.997		450.187
457	559.312	493.491	466.636	441.592	412.509	440.796	445.714	572.014	415.667	429.422	422.903	530.992	387.688	355.661	435.628	417.59	438.734	392.334	623.884	384.334	516.099	299.131	375.326	471.088	501.377	483.837	431.994	480.131	462.388	464.797		451.769
458	588.496	528.733	504.45	380.635	435.386	480.42	493.791	643.332	466.642	422.631	515.297	476.144	345.161	491.209	393.942	463.85	414.58	427.078	531.608	529.022	365.772	373.765	407.461	396.306	426.938	429.304	392.843	490.146	509.164	426.199		458.344
459	471.72	564.891	399.956	496.59	462.65	475.85	481.953	454.798	419.915	478.647	477.315	423.219	451.122	413.292	509.417	399.689	339.811	455.443	377.874	345.516	648.695	471.541	424.215	508.395	435.616	422.576	469.568	437.473	432.29	457.345		453.579
460	611.786	487.933	442.707	480.475	468.797	396.523	428.011	447.432	479.75	482.262	372.415	455.219	498.979	416.256	351.203	419.159	431.016	425.187	431.393	413.7	387.646	421.778	481.584	504.008	469.099	475.038	460.135	422.851	403.552	519.336		449.508
461	522.974	487.453	472.63	392.432	596.835	403.889	424.187	561.189	405.005	493.996	483.409	461.864	476.033	448.98	396.09	347.078	449.407	474.13	535.624	537.091	401.259	551.828	361.343	501.461	525.856	431.219	441.761	408.516	442.67	552.08		466.276
462	412.67	463.622	444.747	563.559	476.179	469.7	414.916	500.13	498.31	480.408	423.673	540.891	429.745	419.079	437.251	341.911	449.95	435.936	458.237	411.37	523.209	521.617	385.588	419.238	436.866	429.213	494.953	467.23	514.994	492.052		458.575
463	457.322	574.985	451.924	462.333	575.596	392.941	455.86	439.221	378.015	460.293	349.159	423.271	427.454	414.75	439.162	405.289	427.49	409.068	454.087	426.987	451.781	459.681	482.506	521.6	486.476	436.666	410.777	462.952	450.696	502.295		449.688
464	449.741	486.753	378.594	517.884	522.613	378.217	493.396	516.074	404.788	400.149	475.745	561.794	440.131	519.753	441.184	473.632	393.44	492.356	379.257	486.369	412.844	918.028	355.084	388.474	430.513	400.824	512.425	494.615	498.586	481.522		470.159
465	541.307	525.705	586.951	450.589	455.103	452.845	434.276	450.882	415.911	417.943	351.975	430.387	406.622	412.303	519.665	462.941	378.638	365.609	336.223	376.093	432.17	732.269	456.276	419.951	421.445	409.557	436.728	427.787	434.086	477.59		447.328
466	469.97	532.611	493.721	456.166	430.135	466.929	421.889	491.096	429.095	457.199	446.349	396.619	491.013	414.715	404.986	432.215	389.256	438.733	388.39	393.092	369.252	450.752	298.186	489.918	473.217	369.363	443.187	529.749	373.476	556.463		439.925
467	469.827	435.037	466.151	375.209	572.535	417.594	464.757	486.386	425.228	426.277	526.283	533.013	483.524	416.147	379.647	454.556	407.022	367.892	394.228	496.753	439.022	660.937	354.509	502.319	341.728	471.364	453.56	337.017	410.037	490.058		448.621
468	478.637	424.592	436.063	371.072	608.51	429.516	473.837	535.014	408.509	393.849	418.095	503.382	397.407	414.671	417.404	453.686	452.391	409.177	513.079	451.647	355.932	417.985	389.309	472.747	456.488	416.546	479.899	385.938	450.689	526.196		444.742
469	485.367	430.637	473.791	433.373	487.342	432.117	500.343	380.277	415.975	329.541	513.357	441.324	477.929	355.643	410.379	435.459	475.814	454.087	1572.57	406.153	471.318	487.428	432.759	356.413	467.405	452.178	524.15	459.833	375.492	477.94		480.547
470	615.39	451.247	542.485	586.686	500.959	469.599	475.29	524.406	400.768	463.836	439.047	492.758	498.674	432.443	480.935	405.649	431.364	413.838	437.374	423.101	423.215	732.326	412.144	496.728	456.299	464.305	381.472	448.185	426.798	508.8		474.537
471	575.572	487.557	479.516	452.536	460.197	459.195	445.566	497.584	428.155	544.638	481.815	409.042	385.177	546.264	419.29	423.234	457.695	440.3	590.297	484.67	385.42	454.483	401.59	531.097	451.81	435.083	449.986	502.275	411.981	434.206		464.208
472	431.224	435.169	463.315	511.025	496.196	412.641	442.668	551.198	477.025	486.745	582.09	480.979	505.543	406.238	354.722	484.162	425.642	428.427	510.957	418.847	433.666	595.851	399.856	432.617	468.729	429.051	445.341	365.136	416.668	529.861		460.72
473	465.828	342.351	433.664	469.255	410.246	322.74	409.592	576.183	470.851	424.149	435.59	361.195	387.027	440.784	437.867	439.531	443.646	420.04	306.4	439.435	440.693	490.223	464.445	394.39	384.355	376.03	479.594	480.094	519.271	567.23		434.423
474	493.554	417.447	393.726	418.435	488.316	498.838	438.071	533.521	505.301	458.652	481.919	488.598	483.792	392.065	435.9	464.587	428.927	418.806	571.247	431.352	394.308	430.476	400.395	427.039	534.719	451.535	494.724	444.189	383.247	469.329		455.767
475	397.024	447.179	442.656	395.001	537.672	404.311	537.201	444.387	425.279	459.885	449.392	484.623	455.398	381.734	420.223	530.548	424.559	446.36	316.38	453.218	435.059	560.163	409.199	405.374	482.893	516.162	385.839	394.218	498.287	519.723		448.665
476	492.905	497.697	467.311	454.924	434.773	420.606	522.852	539.351	403.302	430.109	498.608	474.457	389.416	482.688	453.229	483.285	432.498	463.193	487.309	407.138	297.72	498.39	393.725	415.602	456.95	492.471	460.257	381.57	458.206	575.669		455.54
477	508.652	510.017	427.785	443.837	455.665	381.729	487.519	581.357	454.472	367.206	377.972	354.212	446.015	449.506	379.659	380.227	444.653	436.385	460.332	450.987	399.799	324.793	391.293	388.441	451.128	450.284	379.207	539.867	460.529	517.626		436.705
478	528.732	373.555	458.82	444.431	484.832	493.411	386.75	588.17	413.587	495.443	453.117	351.849	509.414	402.986	395.785	392.731	419.131	353.279	462.115	472.997	390.23	532.828	360.338	383.124	538.273	416.458	399.104	565.567	453.235	420.249		444.685
479	448.342	508.241	402.551	456.022	527.795	432.507	429.369	523.836	369.439	447.929	504.588	364.022	498.594	353.298	449.704	401.387	418.923	437.154	383.562	401.378	472.059	493.64	374.83	476.637	432.673	537.476	407.957	502.329	451.099	444.875		445.074
480	498.492	497.67	419.34	397.859	568.875	490.051	458.954	422.415	471.841	432.847	408.088	539.152	532.076	483.306	453.071	358.115	390.82	329.627	410.273	343.648	439.154	430.996	400.667	473.323	423.624	497.379	435.249	401.82	508.393	399.299		443.881
481	447.317	516.765	427.948	452.653	429.6	409.187	433.593	429.249	533.365	374.625	371.533	468.232	434.465	444.65	443.7	385.217	459.543	349.662	498.941	465.246	358.052	425.414	438.38	460.06	518.82	520.085	412.685	399.276	452.192	347.481		436.931
482	476.823	375.771	530.877	553.331	462.729	393.487	467.539	377.584	503.917	472.25	510.595	492.65	405.606	444.628	385.505	369.865	376.929	471.455	556.593	456.726	350.385	470.719	385.179	500.343	503.471	521.292	498.602	437.916	377.223	528.847		455.295
483	423.519	488.739	483.909	410.573	531.869	452.775	463.094	488.334	449.659	453.343	439.993	450.751	466.164	416.736	406.994	501.415	431.006	465.581	515.746	499.348	439.212	407.662	379.619	371.176	470.322	454.923	444	348.985	423.35	427.506		446.877
484	465.071	535.327	440.807	454.277	421.115	336.588	571.643	479.081	465.683	455.399	444.894	429.776	395.273	363.615	347.376	426.96	429.2	431.536	373.162	408.542	450.791	453.274	371.389	397.691	497.371	415.721	379.572	406.832	435.235	490.268		432.449
485	467.061	446.113	466.465	419.821	499.535	425.654	467.157	583.997	457.306	466.056	494.363	423.516	537.474	419.275	449.334	479.138	464.495	439.624	513.5	387.484	450.563	500.2	341.182	366.185	337.122	445.671	493.066	460.035	435.524	579.854		457.226
486	545.394	582.921	418.858	471.441	546.785	372.605	423.07	544.88	381.113	454.89	491.653	370.2	399.381	438.31	421.995	499.495	495.626	463.672	505.924	346.634	483.682	472.627	393.004	474.282	451.945	432.307	471.824	461.991	408.452	663.909		462.962
487	524.494	427.727	399.113	414.518	451.149	381.739	627.838	431.167	429.875	458.687	426.242	487.671	437.446	436.281	443.755	437.256	388.872	390.954	398.156	424.727	392.222	427.279	447.923	442.507	483.57	447.506	470.653	508.881	464.418	377.044		442.656
488	416.195	558.469	486.75	508.401	475.825	450.667	467.47	495.075	430.711	404.82	665.377	453.265	540.395	384.514	451.074	404.537	366.103	431.187	404.304	474.345	463.886	429.641	467.735	403.969	566.364	468.212	468.766	477.436	496.619	484.049		466.539
489	493.194	436.649	497.656	451.749	495.517	419.688	494.618	419.683	450.576	362.196	648.779	553.539	409.395	451.063	406.224	413.864	426.814	358.583	494.563	460.05	398.804	460.862	451.316	405.672	394.644	465.532	488.124	489.273	410.57	526.685		454.529
490	542.628	502.282	484.763	465.163	421.732	524.181	502.939	498.424	431.744	439.71	467.697	432.371	403.018	433.129	363.587	477.023	358.05	414.379	511.262	555.712	390.691	379.296	407.92	385.675	490.174	389.938	417.295	391.366	561.204	427.49		449.028
491	418.75	403.98	491.769	397.562	453.568	462.408	413.778	468.475	402.06	381.735	590.778	445.861	534.992	422.965	495.021	367.581	459.999	468.688	441.014	435.075	422.667	442.511	372.262	444.786	635.544	430.973	400.739	428.061	455.494	498.627		449.591
492	524.672	474.818	479.927	439.094	467.488	521.541	440.441	424.228	396.424	456.048	492.301	525.827	475.791	375.575	427.092	370.529	373.617	456.963	392.803	540.824	489.874	478.407	481.799	363.725	466.929	607.616	464.119	489.592	341.398	505.633		458.17
493	439.146	536.92	569.285	379.688	421.152	427.755	420.995	439.707	602.048	410.182	409.256	503.494	453.667	505.493	421.897	461.541	419.795	424.297	392.726	385.913	421.43	441.434	395.078	444.044	582.396	480.057	441.378	460.776	512.429	369.142		452.437
494	476.308	476.177	442.814	399.032	480.921	462.333	400.313	442.467	422.07	442.358	489.921	474.48	518.566	438.927	391.966	425.345	463.443	470.781	420.473	440.141	545.818	368.391	403.8	372.077	480.174	498.747	498.895	528.235	425.536	468.508		452.301
495	468.896	521.067	440.429	425.202	519.318	418.122	468.096	520.083	457.901	414.62	480.762	438.231	380.976	362.89	404.42	478.869	364.055	485.506	406.067	596.222	393.113	401.496	356.652	393.468	512.592	426.851	454.473	446.198	426.33	412.295		442.507
496	576.457	458.877	532.6	474.823	461.046	405.814	465.846	507.735	432.26	451.998	460.656	439.51	509.659	420.772	433.803	329.887	434.104	481.864	510.334	381.4	458.218	473.044	414.997	447.998	490.162	454.507	390.378	372.037	532.43	377.375		452.686
497	361.16	446.187	652.306	489.157	459.812	666.978	492.14	409.426	449.083	443.307	427.649	514.93	503.605	438.507	452.429	432.94	366.345	473.545	435.936	461.61	361.25	492.376	374.663	368.32	473.869	550.956	400.857	403.447	523.109	376.13		456.734
498	363.627	508.503	451.003	479.101	489.79	433.31	344.656	369.944	487.81	427.078	358.755	426.575	426.348	493.503	441.944	416.123	413.307	389.078	460.402	388.326	374.62	393.789	397.028	418.854	771.97	382.723	458.534	503.189	407.412	437.732		437.168
499	389.421	568.634	388.415	478.148	501.585	390.69	365.212	555.776	433.255	332.497	457.497	495.823	374.34	409.177	483.689	495.767	435.86	468.527	363.721	336.305	475.571	428.757	397.164	450.591	491.573	503.57	453.674	464.609	428.265	515.532		444.455
500	398.935	538.824	492.296	511.716	506.903	385.938	541.98	344.033	465.382	530.401	393.284	443.735	412.694	421.149	447.311	467.675	534.076	397.927	472.825	455.259	486.689	455.06	395.333	509.907	503.461	428.689	440.465	393.686	449.553	503.982		457.639
501	408.241	392.791	502.17	480.506	429.677	399.134	417.761	498.744	442.531	465.45	487.331	431.824	467.415	424.175	413.044	592.365	378.771	428.958	357.462	440.994	405.641	474.554	355.208	503.272	442.083	429.638	467.248	452.683	406.361	447.489		441.451
502	453.778	490.244	383.916	412.463	438.208	502.635	442.678	378.037	514.024	470.285	496.093	460.535	429.288	403.989	418.854	446.391	444.496	388.744	375.925	431.918	342.581	447.777	417.568	486.926	635.067	548.549	497.369	522.51	501.709	473.841		455.213
503	461.199	461.383	510.654	462.745	519.504	561.142	454.718	495.13	446.769	487.499	503.856	425.166	458.322	364.46	396.516	389.837	529.431	386.906	418.525	377.999	342.715	446.83	432.72	395.814	465.59	438.997	417.356	467.527	421.336	475.69		447.211
504	482.821	438.109	421.44	416.717	508.21	479.036	434.567	425.547	472.035	474.493	478.343	568.832	379.438	463.817	518.229	568.996	422.042	460.985	293.095	463.672	418.987	467.509	442.148	391.785	450.243	430.956	407.394	460.154	469.768	423.325		451.09
505	418.621	456.42	498.059	391.325	487.2	544.834	427.392	494.226	488.259	368.485	466.466	473.202	534.727	464.497	444.004	442.314	460.76	391.5	390.481	418.328	374.211	430.032	377.033	409.352	471.19	427.008	452.735	477.941	379.617	496.358		445.219
506	405.296	438.293	515.992	514.779	490.241	464.614	475.461	344.534	380.333	416.489	522.172	449.723	476.893	430.202	497.648	359.455	406.906	408.947	373.347	456.944	537.692	401.177	428.238	382.304	404.92	395.943	534.051	477.763	527.35	538.841		448.552
507	462.331	545.482	484.334	445.642	489.114	413.407	400.966	485.328	422.734	420.204	476.663	428.772	361.254	402.336	424.479	379.4	453.676	377.24	422.491	382.708	482.59	415.169	448.418	471.724	449.528	423.171	465.342	485.37	465.345	460.328		441.518
508	460.38	484.564	564.323	466.634	447.511	571.768	397.421	469.41	461.938	451.045	438.665	457.653	482.273	474.426	390.849	422.708	498.663	420.898	434.036	482.26	374.522	497.557	435.275	354.042	381.729	517.152	487.717	463.879	414.786	490.886		456.499
509	581.02	458.069	344.682	454.314	475.62	522.94	386.721	430.722	494.209	412.204	508.522	477.592	389.032	477.29	444.184	373.219	431.182	422.2	375.848	434.828	434.206	434.678	485.325	433.537	429.73	421.44	440.357	536.669	417.981	433.475		445.393
510	461.302	563.402	510.014	560.909	591.594	439.017	473.251	463.594	518.579	433.652	490.23	549.023	582.378	393.894	428.368	506.33	486.869	383.271	399.424	446.518	477.489	376.598	385.015	451.302	540.314	408.315	371.315	503.385	456.386	522.53		472.476
511	525.253	331.928	459.994	440.773	499.547	404.169	393.881	428.392	391.178	371.342	436.833	353.881	407.548	488.591	369.152	516.559	404.003	437.733	420.68	417.018	452.959	452.667	439.874	385.819	344.061	416.69	416.759	406.268	460.749	543.032		427.244
512	352.601	403.965	440.144	452.584	533.835	549.621	411.671	524.933	450.143	408.165	567.284	393.474	453.787	545.833	513.585	466.882	476.758	438.617	395.649	387.842	445.464	478.55	491.339	422.322	408.876	387.404	492.973	544.107	509.608	496.986		461.5
513	474.122	446.832	470.124	477.507	393.981	395.059	436.361	548.814	420.96	449.782	513.319	468.099	540.769	383.546	409.366	439.018	491.033	420.846	268.038	430.395	357.184	512.39	379.831	387.213	396.801	481.734	447.912	453.541	508.891	453.071		441.885
514	447.278	613.758	348.682	431.343	498.636	456.273	505.281	567.974	483.084	462.036	380.071	473.7	446.748	461.53	384.952	424.767	466.954	398.438	445.575	465.375	406.134	413.524	414.188	438.634	403.638	385.262	401.54	419.563	423.505	552.368		447.36
515	542.633	432.119	463.775	451.872	466.776	376.53	476.804	423.006	448.508	570.533	545.907	502.848	470.024	289.527	389.161	398.449	402.315	362.353	388.079	389.119	430.504	403.578	481.219	431.591	358.506	365.426	528.911	621.131	415.477	464.73		443.047
516	428.119	507.761	509.659	385.537	443.33	411.144	462.354	547.084	457.698	468.404	505.43	380.808	487.579	457.85	390.071	416.25	413.759	443.852	376.653	397.57	575.004	477.074	382.6	350.144	351.603	531.484	516.232	371.135	484.371	547.288		449.262
517	539.524	598.803	504.577	411.355	542.519	463.94	416.266	406.222	441.242	431.723	419.623	402.305	643.534	491.711	368.69	472.931	474.449	556.971	432.441	366.739	348.14	364.823	381.354	450.343	389.128	412.012	461.698	413.575	562.611	355.704		450.832
518	475.039	374.51	385.813	356.297	434.805	401.537	534.813	520.129	446.404	413.07	536.352	528.119	426.848	460.455	402.873	490.44	464.614	465.42	366.199	463.176	427.265	516.061	465.325	440.348	375.597	320.321	510.01	368.627	524.391	553.16		448.267
519	595.922	472.491	437.046	515.281	522.173	598.329	433.813	427.984	443.909	425.577	538.034	472.89	417.656	438.897	507.905	460.571	446.921	382.094	460.591	391.989	454.601	456.997	409.571	451.605	501.686	403.435	541.923	515.997	503.648	462.409		469.732
520	464.568	461.699	587.045	448.21	654.159	474.937	440.999	458.623	567.713	425.009	433.761	495.226	514.578	491.587	345.23	351.079	435.911	401.348	355.944	482.678	377.845	449.091	476.625	379.895	494.564	319.912	607.033	515.376	505.47	568.118		466.141
521	505.74	481.221	473.482	370.861	474.412	381.368	439.874	475.673	438.466	436.558	503.644	405.893	471.514	419.245	437.391	377.014	471.984	370.457	386.565	443.832	450.468	458.608	405.837	371.788	380.361	420.765	683.743	364.319	401.826	468.414		439.044
522	478.445	591.164	413.499	408.88	514.633	424.079	382.568	417.38	490.777	386.81	468.237	383.076	487.048	403.76	422.534	524.856	456.408	370.309	436.534	423.935	423.45	364.828	393.467	439.592	369.448	424.294	530.341	498.445	401.581	489.015		440.646
523	477.692	492.905	401.766	439.506	503.214	509.937	534.528	646.588	516.787	460.99	457.516	410.582	507.104	439.238	397.749	379.049	450.003	360.036	422.261	472.48	421.101	378.466	430.798	406.065	450.835	507.202	472.319	454.139	505.371	526.908		461.104
524	458.446	437.258	434.523	492.067	384.702	460.708	413.61	540.184	465.034	495.889	473.396	465.141	519.344	400.763	403.366	296.333	374.719	478.319	446.57	465.208	533.607	364.819	409.299	415.468	461.526	548.494	513.38	417.465	450.15	444.874		448.822
525	606.996	518.513	548.691	447.987	469.016	446.606	431.182	430.373	454.946	345.948	461.668	488.763	507.631	514.958	468.34	413.949	466.891	406.585	389.49	437.734	479.327	377.951	414.616	431.334	341.265	430.102	493.827	425.336	355.347	498.394		450.126
526	529.686	577.494	465.285	395.473	438.646	470.777	515.304	440.142	494.142	387.491	486.431	483.278	470.844	440.178	419.995	365.432	471.897	381.252	364.516	352.31	413.839	585.312	514.649	472.011	358.223	437.272	520.381	506.023	437.704	401.188		453.239
527	434.381	481.824	517.048	386.112	467.286	643.108	486.394	449.831	481.531	482.171	463.926	448.432	455.772	412.433	381.258	451.863	479.537	371.788	393.988	380.196	338.91	382.395	387.33	408.044	403.479	477.722	706.876	401.299	431.218	392.959		446.637
528	402.657	502.719	492.716	457.981	427.075	393.585	509.104	372.507	425.97	431.623	461.017	433.855	499.545	450.593	373.086	447.988	429.863	373.363	471.876	495.599	366.033	468.994	427.257	395.643	389.459	392.571	483.887	395.509	545.01	451.613		438.957
529	411.063	449.988	480.34	503.394	497.792	430.788	471.418	347.947	466.778	436.308	460.229	418.353	452.419	421.345	344.018	367.76	431.985	386.761	388.205	421.862	422.95	551.096	434.489	385.45	336.732	439.345	457.151	475.526	410.728	478.501		432.691
530	457.351	428.795	410.665	457.069	515.161	461.96	436.116	495.84	449.712	414.18	399.965	480.418	470.656	478.913	420.321	351.417	437.332	394.965	461.44	390.02	362.745	621.148	508.926	402.959	369.572	417.75	484.384	563.619	458.238	446.506		448.271
531	496.017	532.268	428.198	516.122	459.341	586.366	552.296	493.48	523.058	430.165	496.491	493.331	531.65	450.769	351.818	415.104	576.587	494.035	454.3	464.851	357.849	494.78	397.472	334.768	306.028	396.502	387.327	408.886	427.916	457.334		457.17
532	484.207	518.731	439.431	564.763	438.115	483.166	536.666	543.345	444.771	391.753	409.913	419.456	415.805	423.342	435.352	456.029	473.518	540.837	357.906	428.01	296.63	548.493	433.841	295.264	816.469	395.892	469.965	424.084	406.216	432.108		457.469
533	568.457	503.736	465.197	438.513	468.318	539.714	519.688	556.518	542.468	495.59	444.253	429.831	422.175	422.126	395.45	352.182	419.133	430.805	360.742	508.654	391.456	422.135	439.322	496.593	352.867	468.284	488.076	587.625	413.856	433.486		459.242
534	529.143	383.558	408.516	541.647	351.428	457.799	522.397	552.493	462.806	474.273	454.285	445.065	395.725	439.747	384.326	375.598	565.71	346.911	463.155	372.376	467.546	492.275	360.123	356.923	300.952	406.623	454.947	397.339	445.819	472.894		436.08
535	479.081	508.331	494.369	519.573	549.754	552.122	488.935	574.82	444.842	434.172	488.98	480.016	404.018	429.807	404.184	364.996	580.989	385.406	427.186	395.369	408.743	535.048	441.456	379.185	441.231	383.682	462.456	500.556	391.238	381.806		457.745
536	417.11	396.116	481.004	374.335	523.132	363.298	446.778	440.33	486.135	438.171	479.835	407.9	490.464	453.679	418.824	460.054	405.336	417.85	390.374	473.781	506.192	564.623	441.811	403.021	351.728	428.47	492.994	527.786	482.049	358.402		444.053
537	542.237	505.807	394.829	430.033	490.434	500.751	505.106	590.975	486.698	385.669	402.235	348.025	397.267	487.384	436.025	416.844	423.188	393.477	452.833	392.687	466.67	425.12	435.422	396.789	333.184	435.069	440.147	504.121	429.002	458.001		443.534
538	498.195	477.607	387.915	541.481	506.741	413.563	497.413	425.776	571.105	403.845	393.681	352.206	461.041	502.153	421.352	425.528	398.619	340.681	521.217	390.271	430.787	430.191	440.412	422.183	375.371	364.966	476.559	366.222	432.037	420.696		436.327
539	546.474	565.042	423.872	452.007	529.843	423.842	454.108	597.234	453.663	473.871	503.048	428.565	547.283	441.786	439.003	384.024	422.079	474.232	388.967	398.867	424.867	487.123	411.859	391.342	294.256	443.26	381.743	468.905	390.772	493.852		451.193
540	510.994	625.016	464.254	514.506	463.909	547.874	396.552	496.433	471.097	459.033	357.955	330.776	524.135	450.926	518.461	387.586	472.644	367.41	417.36	438.126	334.683	503.057	475.045	381.734	342.405	406.429	400.84	436.746	523.171	550.866		452.334
541	529.262	436.508	486.535	493.465	525.433	446.825	524.316	471.278	503.317	376.883	510.823	410.989	402.075	354.758	380.039	403.87	415.792	465.726	381.898	508.474	470.776	405.423	457.699	458.792	353.978	469.553	439.973	590.21	392.029	379.375		448.202
542	497.464	449.367	548.273	443.155	505.266	465.056	385.917	600.896	453.258	492.012	510.157	413.715	426.392	371.87	427.365	345.537	437.787	379.005	404.627	341.504	382.742	307.609	447.025	561.861	441.089	440.728	492.278	468.015	410.47	497.871		444.944
543	600.618	480.655	504.106	439.605	486.437	407.318	434.177	523.775	443.475	410.323	408.147	428.78	442.971	368.297	379.722	483.502	433.991	348.596	429.188	382.766	337.072	500.033	424.4	485.858	332.349	480.581	519.086	668.429	483.91	459.086		450.908
544	530.272	440.04	453.707	427.028	491.416	419.116	482.252	574.59	453.175	386.978	488.58	350.347	379.61	431.973	395.037	448.547	416.916	411.324	416.722	356.784	331.09	350.676	410.58	556.886	307.475	468.958	511.208	452.863	470.74	405.127		434.001
545	447.142	481.04	429.788	470.237	419.766	451.105	410.63	542.028	495.614	433.545	475.884	332.793	502.01	451.076	374.383	432.108	477.419	429.717	549.409	414.071	332.433	543.184	471.411	536.31	427.326	348.17	537.164	394.796	411.05	516.065		451.256
546	622.483	399.739	502.255	419.511	497.403	456.809	404.126	553.996	477.938	424.878	459.464	497.589	380.805	500.64	442.486	391.872	515.499	349.531	536.679	463.662	337.448	275.894	425.128	362.106	391.917	401.747	524.675	496.51	466.009	427.557		446.879
547	449.695	400.509	537.748	355.81	407.714	508.616	514.38	538.321	614.977	379.226	417.103	407.71	558.198	478.778	492.361	479.165	535.545	353.958	472.424	407.693	333.938	498.977	373.627	469.913	382.99	413.32	426.826	467.926	475.245	420.301		452.433
548	422.473	466.545	607.582	582.316	461.929	403.519	450.636	520.224	518.878	521.745	532.571	354.685	412.736	504.986	468.693	403.776	442.69	479.179	502.029	471.897	347.827	365.108	465.931	356.447	550.575	513.558	500.891	519.67	400.736	483.232		467.769
549	439.036	571.894	563.747	375.474	435.271	408.528	461.651	418.334	512.251	415.374	493.959	479.132	526.342	484.007	397.637	476.939	426.952	404.251	431.393	440.569	372.327	749.758	497.866	469.773	343.975	362.449	358.846	406.701	432.462	490.669		454.919
550	385.077	492.005	425.142	457.156	469.52	496.418	439.98	503.443	462.318	458.629	527.325	389.451	405.22	362.61	402.848	343.006	456.39	509.248	383.562	404.079	392.257	435.746	503.204	318.727	523.168	468.073	374.03	435.871	500.061	535.812		442.013
551	629.083	538.062	466.667	484.664	569.743	495.182	428.093	575.325	394.78	392.984	479.317	443.94	374.145	465.927	427.531	417.45	420.932	446.471	455.163	452.875	429.855	405.803	411.436	482.58	339.375	493.708	432.365	519.457	446.906	403.507		457.444
552	482.466	445.081	512.376	434.604	370.047	471.053	413.924	543.13	480.321	422.159	472.041	439.344	555.389	487.244	430.675	353.168	429.577	485.729	420.053	384.644	452.346	510.643	348.515	412.768	331.577	428.528	434.799	486.681	389.938	584.66		447.116
553	466.698	467.496	447.453	376.83	509.528	467.741	444.594	411.283	480.599	526.568	470.053	331.905	490.226	395.128	413.316	387.948	425.29	338.046	396.988	417.736	440.969	394.631	385.55	410.118	323.427	447.108	444.595	522.958	402.305	469.762		430.228
554	633.288	484.01	385.159	483.451	637.312	456.95	484.959	574.742	437.058	436.308	384.622	334.017	545.937	357.133	424.739	537.821	434.805	437.665	423.486	411.917	369.796	362.192	444.455	345.529	322.93	418.313	721.535	435.465	383.491	453.356		452.081
555	436.375	482.391	545.732	593.279	397.261	417.62	503.15	434.013	419.915	468.57	529.498	353.033	585.439	385.099	448.058	408.518	407.16	376.964	483.246	420.957	457.968	411.242	390.691	412.379	434.158	313.698	514.849	408.341	396.921	466.927		443.448
556	469.228	539.676	515.242	402.131	478.239	524.761	476.322	442.485	449.213	375.757	424.52	556.235	465.997	504.452	400.695	410.135	436.835	418.806	464.674	483.617	320.629	597.063	432.108	539.46	330.26	461.241	470.656	387.867	431.876	479.04		456.307
557	470.274	457.935	542.618	464.002	483.124	452.96	494.793	708.204	416.764	392.984	439.474	387.717	397.665	523.051	358.914	313.576	417.88	422.462	484.808	412.246	407.946	400.306	425.098	469.619	458.734	463.183	503.825	460.482	418.977	459.245		450.296
558	491.483	405.022	498.636	307.956	432.244	469.075	437.577	419.417	391.417	466.979	492.333	572.064	778.085	635.51	447.059	370.317	474.046	382.186	414.066	426.435	418.041	547.869	500.125	350.256	363.604	465.101	480.974	530.721	426.572	446.906		461.403
559	589.513	469.042	503.249	482.23	416.321	442.225	501.83	421.3	463.487	393.532	387.142	373.285	456.714	459.502	353.713	404.44	369.983	402.8	426.626	408.362	385.593	562.384	482.209	387.099	348.197	437.023	391.165	438.137	486.627	439.423		436.105
560	473.673	443.71	571.65	387.671	545.895	623.787	525.131	819.415	547.568	422.348	442.104	349.909	521.398	410.035	438.794	528.109	484.984	420.656	391.444	416.601	400.85	431.165	420.735	470.722	339.562	371.705	425.76	427.066	433.846	497.6		466.13
561	522.038	495.274	554.623	524.019	410.282	439.454	455.276	396.198	454.595	366.652	406.501	472.391	361.833	560.781	383.792	453.448	410.873	439.113	362.609	418.304	352.306	577.311	436.931	361.584	434.314	357.944	513.741	525.636	457.436	490.291		446.518
562	502.059	438.607	570.749	491.715	384.872	402.015	531.716	443.052	428.629	438.372	497.087	387.137	511.413	585.779	413.284	452.503	429.869	390.694	518.865	438.886	390.894	511.524	370.166	428.19	464.605	360.166	491.492	412.878	374.908	427.589		449.657
563	431.834	493.127	556.051	483.872	465.027	534.848	510.824	511.264	489.904	451.11	424.874	449.383	486.858	427.587	428.637	390.161	465.418	379.431	416.865	426.776	371.35	351.537	402.913	513.689	330.851	377.911	390.979	388.366	442.778	516.031		443.675
564	516.845	478.84	528.409	438.169	513.373	558.596	555.573	502.205	488.711	381.725	505.131	369.19	471.418	616.343	368.547	435.139	401.231	369.217	379.184	457.293	370.405	585.392	433.093	402.039	383.186	429.488	506.297	391.516	364.915	484.616		456.203
565	413.164	453.433	480.116	461.994	445.581	441.811	430.028	453.305	543.074	430.74	440.377	442.124	395.367	513.918	409.179	455.438	506.307	355.216	421.381	423.949	379.426	345.771	381.331	357.93	345.311	430.089	477.716	420.908	399.823	434.06		429.629
566	550.248	426.627	465.437	459.382	548.325	425.427	636.876	509.762	473.301	491.786	451.858	410.34	408.769	464.716	320.95	400.026	425.273	395.693	444.62	464.569	430.689	495.094	362.97	408.709	371.925	469.555	444.204	393.24	446.898	439.874		447.905
567	495.454	504.595	562.178	528.604	397.524	559.509	601.453	582.418	469.12	460.146	547.391	453.592	438.967	590.688	343.323	326.418	373.344	399.655	473.138	406.005	446.232	487.016	469.772	389.287	463.573	516.65	468.579	515.6	422.304	398.766		469.71
568	627.122	467.463	588.52	426.467	568.749	440.108	458.215	540.548	417.463	394.693	515.587	486.149	847.282	397.377	418.39	538.329	466.52	371.702	402.589	393.537	339.756	503.26	388.182	360.547	341.854	459.366	461.246	401.29	459.609	397.23		462.638
569	458.069	496.034	566.218	467.451	474.211	496.286	561.289	527.746	458.258	397.212	394.388	488.772	596.245	462.367	354.817	581.1	456.799	435.015	479.255	485.208	378.229	360.185	379.012	414.911	372.538	481.865	494.291	450.063	425.702	569.742		465.443
570	398.486	430.667	497.899	503.077	381.666	480.42	434.694	631.654	585.857	443.133	442.276	357.842	401.099	485.084	389.491	513.899	499.681	410.345	418.333	441.59	419.874	378.04	346.393	447.967	437.227	430.471	450.179	499.755	395.576	530.37		449.435
571	430.31	481.875	544.479	490.832	434.561	636.962	507.857	630.48	492.336	405.242	473.664	449.871	559.733	530.206	460.768	516.725	489.943	383.748	497.271	400.421	284.659	424.576	401.124	384.898	391.672	440.675	426.853	443.404	430.555	435.004		462.69
572	453.861	579.972	517.19	488.818	407.307	591.786	545.442	511.953	478.947	442.163	491.657	414.737	570.293	453.938	465.985	387.669	449.272	435.168	456.279	378.699	411.145	542.399	400.167	365.699	384.839	515.502	397.654	439.423	417.703	473.398		462.302
573	433.746	489.905	588.671	399.806	455.183	556.317	451.539	607.458	474.342	438.104	464.274	463.085	580.305	559.909	322.238	332.611	442.346	419.773	596.359	434.707	397.58	457.594	563.754	495.832	328.808	416.326	507.44	520.832	473.545	356.818		467.64
574	469.851	440.103	474.709	364.604	484.091	396.538	448.213	571.53	526.666	440.973	536.522	415.353	493.792	425.303	448.338	492.281	448.678	396.983	473.834	478.602	363.362	355.192	415.717	412.546	400.172	532.202	553.955	444.369	442.42	464.49		453.713
575	520.183	432.178	560.552	371.239	523.301	416.064	429.677	486.454	486.135	448.334	414.869	434.536	408.495	397.203	406.586	404.169	473.938	430.091	421.893	432.757	432.882	334.978	409.367	436.514	334.406	464.985	470.982	545.943	473.766	512.036		443.817
576	483.549	407.582	555.42	380.92	447.302	448.095	371.142	657.743	387.468	483.065	526.105	564.792	560.675	453.531	336.577	367.797	471.267	391.097	446.955	498.722	481.467	416.524	396.426	414.909	362.797	439.813	450.436	403.941	438.397	424.193		448.957
577	510.394	402.198	527.497	534.184	506.451	438.346	533.573	383.524	430.999	453.614	388.907	377.476	916.651	419.921	422.523	667.679	477.671	377.401	459.232	441.947	408.904	532.476	413.69	416.977	405.251	538.731	481.351	465.846	395.781	464.017		473.107
578	543.111	434.607	573.317	454.885	546.321	558.748	493.452	610.606	399.512	545.607	354.207	402.154	637.215	445.097	395.023	502.167	365.067	468.614	509.097	431.82	448.597	320.311	391.679	492.513	336.267	367.924	465.239	476.023	427.23	548.765		464.839
579	630.526	538.036	497.361	375.849	430.253	529.918	467.04	461.46	367.192	409.785	408.709	513.057	597.304	445.235	422.431	371.613	430.459	459.541	500.993	452.4	498.694	475.185	398.753	472.793	414.647	509.729	520.049	527.083	409.927	511.945		468.266
580	570.126	572.472	460.996	432.476	545.085	664.713	400.295	558.717	385.761	346.018	546.175	380.471	469.622	649.674	450.99	447.935	444.309	383.651	518.435	491.52	347.958	381.263	400.801	464.395	409.309	454.103	398.915	339.19	466.584	505.051		462.9
581	539.509	429.746	676.978	486.603	494.987	478.924	478.413	393.055	424.133	444.069	530.368	536.997	562.161	410.482	410.377	478.951	425.642	384.17	587.136	494.178	523.352	361.691	467.585	406.63	405.131	447.008	432.13	490.674	397.517	480.853		469.315
582	498.423	417.719	609.323	466.748	421.017	498.626	469.309	491.908	503.477	434.211	408.439	523.513	434.285	462.116	438.33	387.397	295.911	431.18	369.394	447.852	325.674	400.355	399.942	396.04	386.176	481.663	516.166	473.236	484.957	557.323		447.69
583	401.003	454.279	600.257	507.243	397.158	414.268	443.563	659.712	462.004	418.01	535.864	411.611	474.002	574.976	370.454	468.482	404.794	403.212	396.914	380.184	339.553	446.039	415.075	381.992	370.289	490.493	470.132	450.488	475.582	408.9		447.551
584	413.043	462.418	551.42	495.525	534.97	536.09	499.069	479.131	422.005	479.539	496.948	455.092	394.62	403.856	400.178	433.59	413.647	395.214	449.236	438.573	299.366	456.614	450.508	470.022	350.673	526.186	596.56	444.517	461.826	452.436		455.429
585	524.442	433.609	485.3	471.09	478.38	465.585	645.331	507.296	410.052	452.682	496.371	381.407	452.702	384.146	435.557	377.052	428.248	466.036	513.082	422.743	406.056	520.831	379.197	383.834	412.331	505.051	504.675	509.006	476.161	472.551		460.027
586	589.974	402.514	391.448	507.137	452.485	545.783	512.84	424.882	376.722	451.512	447.449	356.041	426.113	419.756	522.616	383.144	409.748	339.937	358.546	446.026	394.124	402.649	383.169	428.642	343.97	367.222	504.441	484.685	455.027	518.831		434.914
587	469.983	452.657	426.372	426.536	452.708	424.135	544.566	393.731	420.196	429.214	384.796	484.96	454.734	438.919	461.011	473.738	346.224	399.937	470.7	352.254	361.437	493.76	471.867	526.826	437.267	414.135	475.969	413.276	458.96	376.785		437.922
588	538.776	406.056	474.481	395.095	489.93	441.479	464.328	566.633	448.844	498.574	500.585	383.681	454.106	453.428	325.029	564.385	408.291	371.668	482.037	476.201	335.333	620.561	454.447	454.161	370.104	513.606	409.687	484.366	479.007	514.267		459.305
589	448.398	403.829	427.338	415.133	418.181	459.195	520.609	468.352	446.171	387.187	474.883	409.719	492.393	418.971	415.969	408.65	486.947	432.852	401.07	442.332	377.819	655.838	444.174	451.119	358.793	509.636	470.698	463.493	442.476	569.249		450.716
590	467.266	514.717	507.504	506.161	569.054	488.47	508.113	583.16	547.942	359.825	436.774	470.894	465.233	518.252	499.881	514.691	382.863	398.733	404.764	462.019	337.283	515.623	422.091	508.466	380.266	403.91	486.383	451.396	465.588	579.982		471.91
591	504.869	353.107	453.226	514.131	456.397	613.612	423.099	510.159	412.49	461.272	345.152	463.604	446.828	417.406	478.963	430.215	514.409	411.446	408.782	591.67	470.964	447.688	390.184	401.573	411.64	407.869	501.576	408.233	394.245	547.274		453.069
592	543.014	473.989	505.008	434.525	489.184	459.432	497.686	504.813	400.188	536.113	476.608	401.149	464.556	533.827	492.808	448.751	478.698	325.249	406.693	402.678	404.448	417.188	438.85	385.744	362.813	451.474	499.401	432.264	401.897	437.777		450.228
593	430.833	422.691	456.096	502.771	514.286	604.544	516.839	724.856	415.352	483.361	479.843	468.521	373.082	407.213	498.695	406.055	466.129	376.997	524.371	530.919	332.838	449.061	381.214	459.539	425.881	437.649	450.935	475.632	460.941	384.954		462.07
594	568.018	451.035	439.701	516.406	488	471.79	465.035	522.786	424.024	427.687	555.601	475.618	514.385	374.879	434.016	340.86	346.906	378.975	471.091	524.667	418.645	335.87	423.238	465.423	417.207	427.765	505.69	486.142	373.117	373.448		447.267
595	525.333	419.412	397.533	488.862	608.593	406.874	410.863	537.22	407.204	414.898	542.771	428.697	559.542	405.408	449.07	421.514	590.516	370.648	451.708	463.566	414.762	510.266	395.775	382.354	388.153	441.869	469.615	462.944	483.706	460.189		456.996
596	438.283	477.285	463.234	464.865	565.261	492.034	406.155	403.34	435.403	481.336	401.114	465.672	391.275	542.772	411.296	443.216	379.958	404.189	432.606	377.097	496.061	367.261	446.396	525.075	415.964	492.634	436.769	458.513	495.846	394.364		446.842
597	484.25	478.643	389.432	470.074	493.662	585.2	397.485	555.726	522.134	460.161	328.421	501.585	375.728	522.073	397.743	413.751	452.264	384.395	449.909	365.125	490.05	480.517	473.339	563.609	340.899	407.247	439.898	441.822	464.129	363.154		449.748
598	560.644	545.438	473.804	558.909	446.394	494.618	424.32	542.784	436.153	451.728	508.978	454.63	439.317	442.426	455.893	514.943	543.484	429.102	452.703	509.032	391.784	507.699	461.115	435.664	422.153	381.999	498.365	425.173	447.865	396.782		468.463
599	558.551	461.344	477.99	386.396	447.783	455.412	490.583	389.988	468.003	412.834	543.334	477.081	377.906	348.459	445.373	486.429	401.576	503.931	426.448	507.026	344.682	433.818	457.281	341.631	315.999	360.914	505.953	442.891	459.281	497.374		440.876
600	584.732	467.954	465.275	412.826	365.661	555.218	409.566	513.683	419.006	484.894	515.922	426.407	442.684	379.077	399.75	580.861	306.503	436.096	431.319	532.165	351.495	419.177	410.997	465.712	453.062	458.276	472.911	425.356	412.723	435.058		447.812
601	492.327	450.546	524.147	466.938	408.071	480.827	507.598	448.42	516.68	511.69	403.569	435.389	450.602	418.667	418.61	446.647	335.889	486.673	415.827	535.861	403.711	474.665	414.151	580.481	403.119	410.977	479.29	450.605	492.641	415.792		456.014
602	365.365	430.767	526.437	471.792	455.276	431.295	387.363	704.069	423.003	491.972	507.745	358.181	479.845	420.259	441.757	448.476	362.162	370.043	508.152	443.38	410.57	519.365	451.267	667.318	389.199	524.675	480.188	467.256	426.992	481.393		461.519
603	423.35	430.048	480.285	431.367	413.33	475.265	446.259	381.51	482.913	456.294	635.112	380.374	455.822	529.515	500.624	460.954	394.186	506.845	421.472	440.236	469.659	537.757	430.663	355.204	474.435	458.685	480.747	513.086	417.986	484.901		458.963
604	420.436	548.147	431.477	446.95	451.352	411.216	491.447	591.339	470.774	444.109	419.461	457.944	351.984	424.227	426.584	437.468	426.147	471.383	447.647	453.092	463.055	417.41	395.664	334.078	382.969	416.06	507.209	423.915	450.71	534.034		444.943
605	381.643	451.099	537.753	436.755	459.229	478.021	433.227	413.652	444.691	342.034	525.857	422.739	436.854	404.746	483.79	453.378	520.666	462.36	438.446	352.509	433.274	390.019	424.205	424.241	357.551	481.091	497.392	429.54	447.489	400.918		438.839
606	466.891	449.806	455.185	500.219	422.802	434.543	412.422	401.404	501.514	441.078	319.455	476.486	462.56	448.521	335.157	435.259	525.299	421.333	546.224	478.128	474.956	504.937	523.072	493.731	452.916	431.487	481.502	426.429	443.819	505.313		455.748
607	554.909	480.655	509.866	464.431	518.243	479.363	429.94	502.619	504.045	447.397	451.351	393.236	513.208	455.907	444.67	408.939	443.403	437.393	414.162	371.281	475.089	479.286	412.456	363.116	422.911	446.916	462.064	345.359	471.821	455.367		451.98
608	497.573	477.458	527.139	444.693	428.608	392.475	473.607	437.004	459.498	471.46	356.889	519.18	407.016	488.629	432.638	528.023	467.3	481.634	428.963	434.069	373.08	439.862	540.134	366.523	428.126	524.031	541.566	427.337	472.441	399.154		455.537
609	477.684	511.129	454.496	453.058	431.533	485.241	470.638	409.398	461.082	479.641	454.311	489.62	480.103	437.729	394.28	456.394	366.447	367.593	476.437	436.759	382.376	431.892	427.625	480.772	404.666	522.853	481.877	470.368	402.882	512.179		450.369
610	481.192	513.718	605.812	404.519	419.82	429.961	430.238	481.408	427.91	444.119	435.269	528.882	457.687	413.05	360.134	443.69	531.693	501.025	389.892	412.373	319.843	375.979	402.179	392.178	425.892	431.332	398.61	505.565	429.785	438.34		441.07
611	617.333	492.529	432.04	429.031	428.767	457.447	392.229	498.864	421.373	388.607	498.314	442.082	417.143	381.445	434.168	507.93	441.992	419.559	443.926	457.648	447.374	464.45	492.887	362.6	394.052	492.904	461.052	446.991	425.532	401.739		446.4
612	516.197	394.411	466.522	534.529	501.101	469.611	459.207	578.365	453.469	388.907	365.599	384.563	435.712	459.242	386.376	482.455	622.54	478.772	437.393	452.533	446.423	366.654	461.528	478.928	450.958	427.023	477.855	479.697	382.072	486.812		457.515
613	461.813	405.696	442.452	493.5	434.805	450.523	453.529	445.009	465.252	465.449	608.143	351.538	443.157	529.926	385.976	419.93	436.563	399.927	563.812	515.673	409.085	532.518	427.21	542.398	480.628	416.524	492.68	438.911	469.963	436.198		460.626
614	467.311	542.641	462.141	394.876	507.815	436.853	535.249	551.153	490.669	401.376	415.352	483.928	437.921	458.833	484.494	492.781	427.871	422.954	621.084	384.681	386.303	491.747	493.262	404.808	460.93	500.573	480.892	521.606	427.818	480.66		468.953
615	513.89	442.594	555.763	450.76	457.074	432.685	462.889	512.091	487.229	446.203	583.744	391.685	426.406	460.46	461.658	402.817	619.217	410.466	468.906	442.025	318.689	485.743	422.32	654.04	429.525	433.102	428.34	480.471	501.506	384.252		465.552
616	573.735	506.926	500.689	404.656	478.122	457.894	450.67	436.294	415.253	445.133	375.662	506.654	443.179	466.382	465.258	382.384	352.502	473.522	427.078	568.427	425.121	466.405	389.633	505.363	397.056	420.835	397.957	535.653	481.275	345.676		449.846
617	460.587	612.54	403.341	447.358	513.976	467.036	475.1	396.633	445.411	379.613	573.303	453.144	382.86	470.213	454.242	463.136	451.148	474.653	533.795	496.11	275.244	447.164	348.878	352.91	435.763	459.589	490.062	534.665	464.355	446.943		453.659
618	557.391	502.982	431.452	386.871	486.508	427.435	432.561	489.687	534.985	460.544	448.797	366.096	564.136	427.13	441.623	411.466	344.327	325.887	454.771	413.913	330.791	497.312	501.916	390.545	391.959	435.513	544.669	446.621	432.588	506.315		446.226
619	494.893	423.938	486.112	337.691	498.105	467.768	446.184	708.324	459.232	413.761	546.6	531.091	594.093	443.941	419.832	342.025	398.245	407.591	442.667	454.774	381.205	545.793	397.412	422.168	395.988	351.777	514.418	440.706	412.845	495.676		455.828
620	555.611	606.591	455.539	432.559	514.825	498.666	430.631	440.388	424.826	430.226	603.157	497.79	516.891	416.836	454.044	481.084	533.217	379.38	416.857	427.062	353.395	404.608	433.069	437.786	418.933	444.497	508.457	412.658	383.22	406.479		457.309
621	465.912	425.054	492.868	404.58	428.53	431.555	473.217	393.278	485.958	444.769	503.546	472.015	513.612	469.575	470.041	346.386	351.422	392.486	410.784	499.857	338.941	365.596	438.371	345.636	457.409	444.875	429.999	395.416	376.773	545.38		433.795
622	399.242	434.132	447.797	461.155	480.961	485.121	432.607	444.323	442.102	448.255	555.609	458.68	484.356	503.911	435.731	496.816	289	480.297	361.989	563.381	348.327	389.313	428.597	473.265	415.595	476.234	436.011	445.99	510.41	443.07		449.076
623	425.215	554.749	421.126	370.768	531.409	445.362	396.371	474.658	425.389	476.677	481.541	400.509	522.296	492.649	461.342	426.193	374.162	397.36	388.959	484.473	302.359	458.477	458.589	464.351	367.163	474.785	373.967	444.413	415.399	386.872		436.586
624	404.29	532.878	403.101	525.328	337.06	383.152	429.464	566.623	524.437	405.005	537.335	477.543	459.061	454.635	509.464	437.573	417.167	395.249	413.304	459.503	404.717	450.281	469.928	503.639	382.112	365.132	411.357	453.949	413.411	471.879		446.619
625	428.313	563.655	433.723	429.394	466.266	498.335	475.208	530.189	500.262	414.915	422.027	484.507	517.638	394.231	435.953	434.134	339.283	397.878	500.466	459.327	401.917	441.74	364.885	348.611	446.468	436.945	382.822	450.006	453.356	510.218		445.422
626	550.472	596.346	445.078	377.706	444.418	541.068	448.388	521.801	513.845	501.194	550.948	442.639	430.526	420.029	481.478	543.526	550.671	422.819	460.759	530.648	425.4	419.104	465.325	374.712	387.508	491.585	452.233	374.162	371.482	425.22		465.37
627	484.1	493.692	409.248	472.547	393.699	444.195	561.082	459.563	390.352	454.742	506.68	440.645	544.65	337.397	441.964	497.994	407.847	389.907	368.739	412.656	379.256	472.21	376.598	528.34	420.558	448.933	467.794	531.648	424.514	508.501		449.002
628	333.64	406.554	467.256	427.9	501.952	425.536	428.325	555.355	464.912	462.667	550.449	449.099	385.295	455.599	403.911	431.931	405.974	637.656	412.665	474.993	408.21	503.651	479.681	494.838	390.332	510.419	436.249	453.849	382.629	510.487		455.067
629	545.218	417.084	474.085	418.795	608.424	420.297	458.265	453.729	438.995	474.732	634.987	407.32	414.053	502.04	393.342	471.463	446.125	370.854	447.042	503.904	376.863	401.286	355.964	396.84	405.603	398.995	500.669	382.819	479.586	456.765		448.538
630	457.912	497.996	379.398	426.702	454.665	434.287	427.65	466.742	431.289	384.607	421.108	363.242	517.16	407.181	428.339	456.856	432.14	349.68	353.869	496.988	419.761	475.829	429.497	413.271	407.307	566.421	388.844	440.941	458.218	427.85		433.858
631	475.186	638.241	436.655	408.409	461.046	402.282	462.354	471.253	421.872	353.909	439.425	464.606	463.285	395.36	419.729	454.151	530.812	424.696	456.365	539.185	337.959	446.615	457.093	595.058	458.013	374.047	420.835	458.121	442.535	442.254		451.712
632	436.724	472.449	567.012	381.409	428.488	455.982	413.523	555.401	452.126	392.665	541.95	436.457	425.837	388.662	445.335	404.206	431.974	345.59	421.065	491.526	365.797	377.637	350.465	423.324	406.391	412.244	437.145	480.424	428.851	529.997		436.689
633	339.681	532.611	473.791	451.318	425.347	504.867	421.149	514.838	516.952	571.065	569.321	483.218	524.668	411.269	329.268	409.859	407.094	407.417	454.541	351.506	433.179	488.791	499.287	499.635	373.4	322.983	507.769	440.704	379.169	540.624		452.844
634	464.464	475.895	454.86	425.448	455.496	413.636	459.709	503.761	459.62	482.914	666.078	429.589	445.603	365.928	347.47	479.73	515.552	394.16	468.994	351.347	469.906	504.086	440.628	532.056	409.472	518.831	513.722	455.165	415.007	499.518		460.621
635	557.624	502.218	477.663	450.996	471.664	546.815	428.147	529.265	464.085	433.844	512.84	449.297	429.262	280.97	397.808	448.185	427.353	488.28	498.927	404.355	397.934	443.836	446.396	379.571	408.211	319.832	468.018	443.526	393.005	484.128		446.135
636	444.697	559.35	455.264	453.938	462.793	504.195	491.539	439.734	473.128	405.344	557	466.918	526.895	317.731	404.521	456.018	509.726	412.626	408.258	457.913	426.054	503.078	339.451	419.637	403.18	440.434	464.614	458.276	547.042	471.981		456.044
637	450.788	509.943	452.831	526.811	515.36	404.969	454.563	486.923	514.506	416.365	346.872	407.786	500.797	420.027	366.779	395.77	425.105	428.737	460.845	618.237	503.805	430.75	472.34	465.325	423.54	442.013	414.115	487.053	416.189	421.92		452.702
638	556.693	441.682	486.329	436.384	459.359	415.119	368.209	459.279	422.364	333.508	449.874	491.532	422.176	391.258	469.425	376.31	519.301	400.555	477.687	462.115	418.306	365.57	368.596	405.62	413.45	545.203	403.768	462.479	398.749	555.494		439.213
639	497.142	508.102	418.846	404.76	408.814	521.015	423.387	476.265	492.77	436.43	312.522	411.226	513.588	416.054	356.779	402.157	379.468	412.377	440.472	350.167	387.62	506.46	380.992	475.258	388.803	397.804	460.084	443.006	546.642	485.945		435.165
640	582.816	596.387	524.809	381.581	415.505	464.938	382.047	479.985	507.156	429.991	430.015	425.91	460.357	511.021	409.879	430.575	464.424	412.655	484.962	409.813	408.563	474.701	471.956	343.602	488.738	469.315	422.346	353.528	418.506	410.977		448.902
641	488.815	555.367	468.477	375.939	444.67	383.325	481.563	473.772	433.988	428.989	466.093	313.783	432.067	372.482	498.976	425.681	439.506	414.485	427.834	402.047	455.195	434.037	383.263	461.99	427.772	385.369	467.891	371.334	438.675	476.064		434.315
642	468.224	488.71	405.654	557.043	376.773	459.104	397.792	387.561	470.207	427.868	481.043	497.819	423.057	443.165	444.642	428.202	433.846	382.424	464.85	521.633	432.901	490.394	393.584	348.371	462.905	529.252	458.038	316.466	508.382	496.542		446.548
643	456.01	455.574	487.159	320.329	488.643	475.134	449.458	450.87	533.635	421.65	572.249	362.05	450.276	376.311	397.946	375.77	465.745	423.714	419.921	555.374	382.354	383.766	357.519	470.117	450.212	415.526	497.16	406.886	457.561	470.9		440.994
644	529.826	544.373	448.845	427.923	449.063	406.79	444.341	408.02	463.919	437.035	539.205	431.082	502.731	413.867	392.31	480.707	456.233	439.551	428.029	504.515	429.81	409.215	380.006	799.524	464.322	482.842	445.356	437.082	434.209	436.043		462.226
645	483.403	427.727	452.159	345.438	354.991	417.379	484.048	419.196	473.045	435.933	410.878	416.129	395.688	400.835	390.268	411.908	424.156	455.167	588.25	361.705	530.153	466.909	551.313	510.221	365.81	491.234	486.166	411.414	479.748	497.258		444.618
646	509.071	597.24	460.063	462.147	405.05	385.357	429.207	469.988	421.762	473.487	652.05	452.616	524.115	390.808	402.64	476.927	456.3	507.716	431.731	444.368	432.4	376.916	465.731	608.05	505.689	524.862	518.076	352.924	501.758	468.617		470.256
647	509.87	443.903	343.785	458.123	396.794	379.496	507.636	444.149	499.855	468.587	472.414	395.458	464.624	413.136	411.729	448.033	470.303	319.563	415.687	393.252	426.33	453.119	437.43	729.78	462.609	342.698	449.968	473.193	441.453	428.287		443.375
648	608.434	624.525	426.84	379.956	459.696	512.573	488.378	561.633	536.456	380.005	413.632	504.452	440.036	340.598	369.074	481.326	401.476	503.414	447.75	381.197	415.209	448.468	455.187	459.057	459.619	395.455	371.49	375.505	477.351	504.047		454.095
649	434.225	500.347	447.544	342.287	464.949	483.118	426.888	416.303	406.635	398.425	406.917	452.248	404.986	383.592	527.365	433.935	450.266	367.358	455.155	421.458	393.667	482.779	447.977	627.136	405.351	415.257	422.919	447.153	387.838	520.043		439.137
650	439.874	604.74	478.384	479.353	425.502	404.153	447.812	446.213	583.578	349.195	452.008	508.213	431.404	384.764	450.077	426.067	451.388	345.696	485.693	461.415	442.773	459.644	354.852	453.604	429.508	455.61	423.084	435.926	401.228	485.779		446.585
651	378.527	540.223	454.451	447.441	445.224	435.319	432.5	503.553	440.878	411.697	465.723	428.985	397.094	417.995	360.471	427.092	489.711	417.187	438.099	310.115	485.1	446.789	378.204	548.463	438.146	378.304	541.064	451.18	457.627	449.455		440.554
652	518.578	508.855	498.79	494.9	518.409	444.807	446.247	396.449	446.474	484.596	398.271	306.186	479.006	406.345	448.401	430.357	308.262	367.793	438.646	433.432	446.522	423.575	444.946	627.764	488.22	435.885	475.241	410.428	469.975	550.398		451.592
653	511.896	538.273	424.716	441.503	424.442	517.714	420.684	460.605	478.432	362.615	397.522	506.736	444.402	400.513	422.078	420.638	570.889	307.873	437.79	472.331	357.959	451.312	400.024	398.373	412.332	387.808	408.021	479.697	640.453	518.081		447.19
654	504.236	452.632	471.18	448.517	517.927	465.937	406.969	448.071	513.539	501.945	469.164	413.771	466.763	396.419	362.949	399.432	498.234	488.399	507.28	405.654	566.927	378.603	409.744	371.008	370.195	484.712	431.343	543.569	395.944	463.174		451.808
655	420.971	438.179	409.522	460.34	429.941	395.788	455.371	496.879	588.658	399.593	414.614	501.868	416.054	338.325	465.348	435.057	451.117	387.327	518.301	526.676	424.608	424.503	367.845	420.219	475.332	458.675	490.358	495.495	556.463	410.842		449.142
656	523.771	558.692	484.238	492.631	432.911	390.391	404.904	538.059	439.596	388.779	469.045	461.69	488.093	451.532	461.37	429.014	410.228	437.437	391.473	546.047	397.421	395.556	406.721	414.675	370.498	411.239	518.969	431.436	475.966	407.873		447.675
657	483.924	514.161	496.121	416.508	423.687	521.526	453.84	487.336	439.481	360.764	430.082	425.587	454.809	435.982	404.896	464.423	452.456	371.195	354.408	394.927	368.48	567.863	429.176	459.539	473.421	493.767	443.191	522.836	511.406	398.617		448.48
658	538.406	480.34	372.91	425.618	437.596	405.519	438.91	463.037	463.185	422.734	445.671	411.003	456.167	467.21	413.12	414.937	350.168	379.081	486.723	393.44	461.789	428.066	419.325	480.352	429.048	460.497	507.604	423.5	524.851	424.244		440.835
659	411.723	515.67	388.258	461.028	429.651	412.087	379.439	494.31	443.56	484.433	496.876	459.879	440.677	435.415	443.097	496.742	345.73	331.876	364.827	498.808	379.946	605.112	486.167	466.511	509.285	462.225	517.5	444.055	436.929	521.815		452.121
660	502.753	473.505	519.081	500.637	402.827	548.844	427.54	488.854	477.328	480.25	459.86	538.451	479.828	435.444	400.481	500.947	351.383	418.914	420.043	394.325	557.082	612.792	359.451	360.629	417.838	444.639	625.549	535.383	590.689	467.84		473.106
661	556.873	453.628	412.729	466.911	503.739	426.825	451.969	504.798	484.72	383.472	376.539	457.459	443.489	405.286	476.454	484.058	538.36	475.501	486.074	457.421	502.412	364.601	461.337	432.019	428.894	461.09	435.877	433.665	444.936	497.638		456.959
662	532.305	471.732	398.94	392.434	555.158	516.822	384.023	581.23	467.183	426.135	486.684	426.237	591.708	406.535	362.934	402.391	458.13	418.945	466.652	512.24	453.644	490.765	383.433	497.27	392.43	547.246	495.227	419.427	548.298	475.168		465.378
663	359.641	474.891	414.624	378.938	451.491	464.047	421.375	475.793	394.324	434.42	435.433	374.764	393.187	341.924	412.053	437.031	399.282	409.84	422.763	294.615	413.22	381.518	417.728	408.952	388.443	439.575	400.831	462.651	420.842	476.522		413.357
664	520.252	469.13	456.249	455.238	398.812	475.11	563.215	496.067	426.957	420.902	436.07	388.189	475.911	428.94	427.827	410.588	457.922	426.954	424.602	338.506	373.895	403.203	371.237	341.747	473.361	488.856	457.377	521.878	483.759	403.632		440.546
665	459.432	500.059	393.188	518.907	449.745	419.617	474.858	490.218	498.182	445.611	408.516	418.092	418.972	391.636	396.511	447.736	401.627	536.685	417.572	451.596	446.058	598.141	526.09	412.224	444.952	419.729	458.312	431.698	507.679	428.668		453.744
666	572.114	542.378	401.632	469.427	421.183	462.27	460.643	486.501	551.816	401.898	384.706	452.686	471.014	448.152	338.099	480.725	449.482	351.345	354.936	514.359	395.835	468.172	514.081	439.161	405.437	602.791	457.795	428.47	457.581	468.997		455.123
667	439.039	455.514	375.641	432.386	418.431	500.732	534.019	495.297	452.888	487.354	391.387	417.059	413.329	430.695	383.455	400.261	506.005	411.319	382.687	313.359	454.878	538.215	403.408	465.731	419.285	538.026	490.76	474.68	601.92	404.987		447.758
668	487.088	452.702	464.858	448.497	443.631	474.353	435.319	546.847	476.255	472.228	358.424	453.361	476.775	385.681	519.65	460.872	476.191	353.341	383.413	547.783	576.967	437.26	334.275	462.373	461.322	509.045	493.842	494.828	401.439	520.263		460.296
669	484.634	497.816	309.253	416.486	467.786	435.324	374.032	491.817	501.45	473.56	500.657	395.329	436.151	398.022	524.667	429.469	453.758	352.556	456.09	372.433	459.711	424.124	443.282	453.018	437.999	421.998	428.059	449.442	444.817	530.952		442.156
670	674.229	442.824	442.908	514.363	484.939	583.875	440.145	453.733	426.758	438.189	464.404	516.109	421.197	408.404	436.602	404.526	486.182	336.424	483.164	391.828	482.163	396.852	410.259	421.899	429.256	398.544	536.362	484.165	496.203	492.027		459.951
671	417.992	469.403	412.872	410.206	493.248	472.477	481.638	527.47	395.722	394.947	424.602	454.02	377.648	347.463	410.63	442.038	451.263	349.264	464.528	406.846	417.178	417.829	359.72	429.996	471.958	476.345	466.228	406.569	455.068	423.285		430.948
672	456.75	417.812	431.525	481.009	488.952	400.954	443.343	395.359	448.84	488.663	496.312	434.42	553.138	387.624	409.107	398.626	338.49	398.908	394.237	419.87	423.158	554.444	443.887	396.315	484.69	428.56	514.908	415.204	396.527	486.893		440.951
673	493.544	544.923	355.417	442.838	434.408	392.659	402.919	464.028	415.747	407.737	462.486	475.808	484.158	387.073	414.942	426.876	550.174	455.991	391.033	403.506	395.837	396.306	430.628	447.967	443.098	516.985	569.477	478.817	473.787	421.621		446.026
674	412.278	465.512	410.98	445.013	394.46	476.525	410.891	553.941	527.991	451.207	480.921	398.671	454.321	349.37	509.143	480.488	380.519	451.312	482.631	501.342	519.652	438.289	428.341	419.17	450.479	440.845	533.062	345.658	493.958	412.079		450.635
675	481.439	549.204	421.456	453.254	386.856	382.853	369.379	550.655	502.879	437.551	452.757	419.588	418.96	346.294	349.175	412.397	520.005	421.862	363.075	389.339	466.294	441.222	368.063	570.978	437.475	582.94	449.511	419.457	478.308	437.819		442.701
676	467.8	511.843	427.34	539.548	444.4	377.861	449.701	533.008	538.585	452.728	464.069	488.275	435.287	377.417	419.987	425.096	457.695	342.746	396.533	308.087	512.291	491.632	432.853	479.463	534.883	575.052	465.538	462.941	559.036	510.72		462.747
677	437.975	490.024	287.931	417.977	562.303	455.281	456.888	424.238	463.441	482.594	399.208	444.659	424.758	386.516	373.025	382.553	459.656	343.74	403.574	457.395	464.672	470.327	392.409	375.038	384.771	523.897	488.558	442.722	480.032	416.855		433.101
678	508.557	461.251	396.598	531.181	468.574	483.354	434.812	471.602	478.614	434.744	413.032	355.45	484.271	330.576	557.294	371.409	444.715	459.833	528.766	408.271	410.247	522.901	377.825	438.954	404.251	410.509	516.513	496.561	538.776	429.241		452.289
679	393.679	451.043	434.022	521.459	434.933	412.535	526.162	412.182	425.691	530.558	528.73	371.969	612.819	407.821	451.289	395.633	317.69	517.056	351.18	480.153	475.022	465.712	445.656	423.221	435.409	474.335	526.977	427.657	440.747	386.433		449.259
680	562.142	433.411	419.592	381.7	435.368	436.496	474.777	532.933	500.071	431.877	457.756	390.398	512.278	446.252	423.15	428.683	334.827	398.979	385.113	390.167	446.111	512.784	423.93	436.378	524.042	432.655	491.562	442.77	363.849	401.273		441.711
681	436.312	366.297	464.276	455.816	493.668	395.171	474.155	408.178	430.036	449.044	436.211	485.515	507.782	387.805	421.31	390.518	416.373	305.944	509.908	613.349	450.154	397.339	441.344	483.431	479.09	511.276	525.818	486.662	529.079	518.353		455.674
682	337.395	475.286	425.414	457.63	466.611	480.884	450.974	673.46	374.751	481.087	516.775	362.513	502.003	389.055	391.201	388.68	468.452	425.591	451.281	381.167	388.75	461.344	410.446	501.461	372.77	480.164	443.766	413.355	518.71	474.698		445.522
683	389.552	496.601	517.105	425.279	422.603	412.48	427.344	648.197	529.234	413.32	390.335	437.873	544.93	407.741	412.587	414.561	444.778	398.602	449.062	412.183	432.784	454.545	431.63	433.279	475.522	481.373	525.201	452.642	479.423	568.329		457.636
684	408.014	508.371	500.45	477.652	463.516	468.436	384.258	570.22	445.44	413.387	411.807	460.624	478.929	458.062	304.892	414.084	428.556	441.519	396.061	450.097	366.181	512.651	427.23	434.313	457.581	424.02	472.727	443.788	425.788	405.165		441.794
685	437.332	472.412	460.482	487.932	517.978	483.968	382.301	475.679	481.548	517.411	394.41	426.69	428.809	407.443	389.997	467.027	467.268	499.106	518.677	336.253	517.454	431.309	340.496	406.209	496.341	387.745	528.801	437.973	425.263	534.854		451.972
686	417.541	428.872	548.127	376.88	463.387	440.112	401.891	485.458	438.199	467.882	470.58	479.745	427.286	400.926	340.585	474.134	414.092	427.037	399.246	434.976	468.499	513.294	409.045	433.259	484.277	509.941	501.272	468.375	499.666	456.142		449.357
687	513.99	447.03	386.725	391.762	441.325	420.6	473.022	693.687	427.798	463.721	420.112	431.033	384.124	333.481	385.632	418.018	472.295	366.016	373.515	448.784	417.061	390.877	359.468	406.168	447.865	548.536	451.983	525.147	409.688	449.441		436.63
688	448.69	457.911	372.503	409.678	457.436	544.53	506.01	430.123	470.36	470.595	625.946	443.58	375.929	473.783	419.123	400.436	452.562	438.571	454.571	527.593	431.887	505.727	411.776	506.609	413.219	620.644	426.928	464.188	487.863	400.489		461.642
689	536.662	533.273	668.64	528.909	423.078	489.966	408.921	549.265	470.627	464.998	401.327	371.805	368.552	401.702	399.068	453.861	429.846	352.44	463.888	435.52	488.933	416.252	444.843	464.012	394.479	484.013	491.978	434.835	410.754	533.895		457.211
690	428.224	318.67	480.173	518.232	464.882	472.895	493.775	503.224	494.628	486.475	445.565	415.46	485.328	441.504	343.448	406.355	373.885	420.791	339.705	414.658	404.589	425.892	426.872	458.4	445.256	549.103	408.597	502.373	433.66	425.369		440.933
691	476.166	422.809	554.184	462.905	502.743	513.895	420.733	462.352	492.758	453.941	415.699	394.137	380.188	436.99	399.813	478.787	545.072	444.855	389.587	378.503	418.933	503.459	349.04	504.712	398.984	449.873	453.854	458.781	424.007	489.046		449.227
692	473.355	505.254	444.871	418.683	452.023	489.619	400.467	559.724	452.911	468.955	380.043	453.779	514.667	316.672	453.011	392.81	372.025	432.337	416.849	477.442	396.683	502.367	431.104	406.492	505.274	389.454	507.401	503.208	469.329	461.064		448.262
693	362.642	632.171	537.509	424.577	465.355	449.666	394.052	451.224	443.329	501.794	469.864	423.824	388.88	416.167	376.947	449.76	480.395	480.393	412.754	396.767	398.25	394.656	404.89	366.134	441.21	469.745	571.284	364.18	477.591	452.179		443.273
694	510.424	491.794	325.037	515.205	508.946	447.001	412.027	496.079	513.936	533.475	571.821	462.317	357.057	451.74	320.85	418.608	321.119	446.948	410.738	302.534	446.888	430.667	380.733	353.641	494.656	563.93	500.732	405.537	514.122	456.95		445.517
695	452.752	535.429	502.546	551.875	502.558	471.858	412.067	458.255	518.453	442.181	503.597	312.637	451.547	400.497	419.619	419.16	385.913	460.081	408.914	449.88	498.633	410.053	411.132	342.793	454.378	477.361	414.767	496.813	412.185	489.417		448.912
696	448.834	465.567	490.507	561.414	461.945	553.703	457.78	478.954	460.209	490.825	389.214	531.075	389.077	423.861	379.21	432.162	427.887	370.153	505.71	297.45	377.495	448.277	369.018	377.064	526.925	489.064	468.588	424.837	381.691	476.276		445.159
697	538.036	378.659	517.649	437.614	425.929	473.786	411.724	552.351	455.993	490.265	476.384	354.246	380.316	407.763	427.79	466.693	457.419	416.029	488.543	400.564	394.009	390.224	476.59	359.068	418.752	443.146	465.146	443.511	397.718	479.383		440.843
698	386.22	506.62	541.656	473.422	408.544	490.904	420.786	514.273	518.567	436.145	450.971	359.169	437.54	426.709	428.285	465.634	490.881	382.988	554.863	408.797	355.592	435.407	410.657	349.772	453.698	492.964	401.4	463.626	494.946	504.118		448.838
699	471.315	507.025	448.591	546.155	402.587	464.497	415.322	508.846	523.618	415.208	458.588	510.967	469.115	383.699	451.832	453.589	419.409	367.497	463.389	444.442	390.061	377.928	451.364	385.419	461.129	495.658	560.684	547.421	425.397	409.905		454.355
700	435.734	405.229	482.996	474.622	458.591	410.82	388.033	596.114	494.838	446.43	447.353	382.154	531.87	480.005	467.174	438.509	496.232	424.831	385.091	501.544	406.935	425.573	345.565	465.122	418.228	475.527	473.645	400.537	430.228	375.892		445.514
701	527.497	467.427	458.278	514.686	516.013	485.351	383.902	507.795	402.083	467.427	440.673	422.736	452.76	495.698	407.572	436.356	426.341	387.478	360.959	375.887	457.007	391.491	435.709	473.767	495.866	426.387	435.999	450.597	422.027	505.45		447.707
702	480.707	490.2	493.379	423.355	454.216	461.184	408.928	435.915	463.482	428.286	482.585	399.933	496.839	427.126	372.721	459.748	432.014	319.203	334.3	443.03	435.861	428.107	437.14	430.031	401.564	512.181	520.066	422.225	399.714	423.415		437.249
703	502.977	539.448	422.099	508.661	477.782	522.173	426.564	571.123	489.812	472.603	493.781	416.306	461.291	376.69	363.232	359.532	445.524	376.453	440.426	372.613	378.844	380.71	381.797	384.398	459.8	464.125	382.616	530.228	446.135	484.052		444.393
704	427.727	535.577	470.606	437.463	489.485	413.563	349.217	584.475	425.186	459.675	469.093	442.245	471.73	446.437	469.706	395.567	480.32	358.667	485.373	379.45	436.443	398.634	358.595	439.015	497.073	501.911	437.971	461.461	501.694	475.518		449.996
705	374.113	607.11	573.174	455.427	485.099	409.007	566.741	541.229	434.036	419.132	396.734	431.356	330.895	442.855	272.459	471.14	357.325	467.957	456.39	463.031	391.416	289.358	456.856	388.529	476.942	446.05	436.524	364.612	435.409	460		436.697
706	456.048	402.337	428.909	448.587	390.694	489.439	506.167	672.106	485.575	399.083	502.634	433.349	383.017	383.515	414.672	411.32	362.721	377.358	359.465	435.143	361.652	366.008	469.656	395.805	426.259	394.344	451.265	426.842	423.523	389.469		428.232
707	488.667	447.756	496.157	427.082	527.802	435.794	473.605	536.068	526.399	433.708	453.857	508.958	437.02	384.38	431.443	443.079	384.469	352.464	378.53	395.594	372.261	406.736	428.513	381.515	585.491	397.505	492.762	511.276	432.361	439.84		447.036
708	562.612	521.114	586.329	422.655	450.802	443.6	419.689	381.717	373.444	457.579	585.455	434.443	355.973	454.877	413.302	480.538	472.11	465.115	356.746	381.762	449.834	402.101	446.974	406.529	469.355	481.218	448.756	438.618	535.349	477.05		452.522
709	538.471	491.756	569.417	397.402	433.257	553.996	362.657	427.974	496.267	439.515	526.935	423.842	410.354	475.966	413.36	368.157	445.077	381.167	457.057	436.024	488.923	446.884	417.403	404.608	406.938	379.036	514.373	419.699	474.01	452.83		448.445
710	482.451	531.131	445.216	386.54	472.585	408.893	417.499	508.284	371.966	483.779	440.687	375.003	437.463	412.564	494.596	423.758	476.65	443.79	390.918	416.296	385.909	571.906	421.728	343.782	348.751	426.874	509.847	490.748	419.764	398.354		437.924
711	571.227	540.015	461.218	468.239	551.695	434.764	438.776	566.605	493.793	467.45	460.269	366.982	425.807	293.796	434.35	432.303	365.317	387.641	401.396	418.036	496.967	459.327	439.33	487.251	463.622	466.368	487.006	507.196	443.371	444.446		455.819
712	440.523	451.954	478.411	387.217	509.192	570.572	434.275	570.308	440.631	451.858	508.46	478.765	537.826	459.38	376.873	369.006	392.497	428.971	476.102	452.275	428.421	529.883	411.515	463.184	419.37	437.412	414.104	427.468	470.931	443.783		455.372
713	557.04	417.425	564.943	488.364	477.871	386.962	446.234	556.928	507.196	582.715	629.888	449.118	471.149	387.632	445.126	383.079	292.488	441.43	514.259	403.785	445.721	505.096	418.949	401.188	414.634	442.758	411.23	474.393	465.588	501.099		462.81
714	371.555	486.081	486.569	333.743	454.154	568.53	427.708	550.602	397.295	439.013	421.461	405.511	473.928	411.562	351.251	439.192	399.644	424.198	419.962	405.752	305.547	400.793	409.891	440.345	474.851	431.379	499.067	428.199	469.568	521.86		434.974
715	448.03	439.468	553.939	475.85	492.399	470.584	455.375	649.389	471.84	438.995	303.278	380.413	436.821	438.522	365.628	417.8	360.202	342.052	389.904	438.358	439.891	405.686	396.293	419.643	422.152	364.835	467.512	389.079	408.789	507.855		433.019
716	489.798	583.891	433.664	440.977	413.956	457.549	434.378	504.426	444.533	434.913	397.304	441.808	440.408	372.54	437.559	390.032	571.467	538.686	390.719	425.431	383.054	417.412	477.186	505.757	461.336	419.925	450.2	408.288	434.873	390.631		446.423
717	513.474	393.726	380.503	329.092	541.347	507.548	507.653	470.157	365.401	419.646	376.677	419.395	499.615	429.564	330.836	424.193	461.345	423.576	447.228	374.191	408.151	328.47	493.938	409.408	427.44	475.636	408.686	454.034	432.073	485.304		431.277
718	475.964	408.012	453.096	444.076	406.097	442.399	409.841	479.371	478.242	472.616	400.398	366.348	496.139	425.143	414.511	442.006	389.905	395.928	405.789	396.202	452.211	452.249	428.323	405.184	336.81	525.17	491.799	434.434	508.96	394.468		434.39
719	335.988	507.197	506.571	411.179	487.218	423.792	421.307	515.544	461.472	470.535	406.002	454.695	443.575	440.948	411.726	384.045	397.304	390.277	451.831	390.753	411.042	457.981	472.672	389.725	481.232	451.467	436.318	469.987	459.171	471.064		440.421
720	413.172	398.458	460.799	551.074	474.821	415.611	466.88	766.726	399.958	386.871	439.662	442.933	434.474	420.944	408.553	441.298	399.588	409.349	468.491	399.468	435.869	406.012	479.263	515.374	462.607	402.677	442.253	422.936	448.97	517.767		451.095
721	491.053	354.656	502.144	442.005	402.656	507.23	435.507	484.621	529.258	447.406	629.475	489.358	414.186	376.576	413.687	385.882	399.766	356.99	452.675	378.881	494.457	413.918	410.292	508.31	453.6	490.444	500.517	493.727	420.792	603.465		456.118
722	406.786	476.063	445.842	450.913	529.266	433.152	406.797	602.605	523.104	506.344	508.091	420.857	425.785	595.803	363.345	430.735	354.371	371.21	444.204	446.266	456.143	491.346	441.479	565.029	448.938	458.509	428.919	445.734	433.185	456.034		458.895
723	382.527	544.281	623.792	508.248	481.471	449.768	463.202	547.372	440.287	463.537	496.734	411.392	340.741	444.349	478.227	411.607	469.995	401.657	412.467	489.032	342.178	408.177	465.228	508.336	449.075	416.301	389.874	563.362	431.025	435.592		455.661
724	593.173	410.355	468.284	393.86	417.379	460.187	440.799	591.391	427.166	503.189	478.121	487.638	434.047	533.926	427.155	520.507	375.068	389.885	496.609	424.932	399.478	428.951	442.994	380.84	480.86	445.738	527.629	423.518	443.669	494.242		458.053
725	719.296	407.639	490.798	388.021	478.104	525.367	414.107	397.963	468.187	380.86	481.962	468.895	437.098	497.797	366.03	383.771	419.97	432.112	350.417	435.474	464.114	425.799	443.523	540.109	376.919	445.601	501.285	485.862	521.081	520.11		455.609
726	426.196	529.685	524.057	522.85	463.958	556.922	422.201	458.648	461.232	450.273	519.043	365.102	480.447	366.146	455.047	390.585	423.916	453.056	404.096	414.992	452.541	376.084	363.999	561.43	441.861	385.677	612.99	455.349	429.299	444.13		453.727
727	513.651	453.471	532.9	528.692	531.207	547.895	426.524	348.916	457.497	390.07	469.658	296.825	550.826	608.132	346.267	419.741	383.089	501.957	403.67	405.906	534.683	452.799	413.8	485.131	502.614	414.24	513.381	567.457	410.508	506.714		463.941
728	540.595	361.447	540.595	486.673	438.23	428.229	458.449	559.182	408.888	401.912	377.149	375.807	434.501	290.433	474.759	411.523	442.944	361.388	603.785	429.638	499.91	417.094	417.944	413.491	376.989	488.219	422.981	439.465	341.401	474.98		437.287
729	430.392	522.894	473.688	515.191	571.754	434.791	473.192	553.381	467.647	391.657	522.618	482.311	373.461	357.21	289.33	455.277	369.49	443.017	428.221	371.965	498.013	392.251	482.777	473.057	548.806	506.511	468.001	527.606	430.973	475.69		457.706
730	443.19	517.779	466.893	333.528	515.576	482.46	390.145	449.507	432.871	493.371	558.893	439.877	463.444	475.887	409.875	480.033	451.544	345.587	373.398	373.503	449.778	413.387	390.411	393.034	422.175	538.397	459.952	404.523	526.608	453.934		444.985
731	365.09	347.545	503.054	396.391	423.694	452.635	419.539	526.88	374.87	410	565.241	439.648	499.402	374.095	428.052	447.693	392.188	468.744	408.131	427.282	542.28	384.819	483.596	471.144	404.505	425.049	489.628	480.018	476.54	507.33		444.503
732	396.469	411.6	598.569	492.876	562.045	545.723	417.866	440.755	510.905	421.916	437.36	450.669	437.432	549.429	415.287	487.427	387.962	427.235	440.365	345.7	425.414	434.705	394.464	481.204	454.883	500.176	421.104	435.672	430.524	489.446		454.839
733	329.228	490.903	480.193	430.049	483.618	406.605	491.22	566.647	409.576	487.376	454.653	380.967	400.724	581.948	489.875	353.155	384.482	459.458	413.294	363.022	398.807	437.184	441.102	461.554	474.78	577.717	364.661	477.539	449.811	484.464		447.487
734	390.864	461.032	495.23	593.147	422.106	490.95	459.423	472.242	447.215	459.299	385.693	429.53	437.008	371.009	346.761	458.166	418.409	381.879	370.273	417.066	342.006	402.543	397.497	410.046	500.048	462.996	488.327	455.531	385.805	466.629		433.958
735	424.226	462.936	440.344	411.524	508.069	435.735	448.072	530.499	531.441	362.587	462.047	463.853	382.11	412.074	370.162	399.139	444.721	385.322	421.006	349.046	308.862	430.989	464.906	431.252	487.302	497.755	536.606	530.1	476.785	393.119		440.086
736	428.856	403.215	450.27	421.949	479.974	636.81	386.199	572.023	493.772	348.335	482.456	445.034	379.3	443.152	309.588	436.064	427.325	357.281	520.014	407.654	494.749	368.906	400.07	361.931	503.267	396.029	427.527	508.416	485.583	434.268		440.334
737	435.971	459.813	501.119	394.688	522.927	489.528	410.323	421.189	475.124	513.652	532.617	408.221	414.662	356.777	432.887	525.708	470.039	348.86	406.5	381.914	488.493	426.823	376.701	461.145	537.604	453.36	502.037	479.272	547.982	524.401		456.678
738	348.022	440.04	454.606	420.609	362.527	562.48	359.952	574.917	323.958	357.483	417.483	396.8	424.679	421.345	369.773	359.321	458.096	404.764	373.476	370.371	392.628	501.727	374.788	605.895	395.349	478.748	493.699	515.59	444.204	451.61		428.498
739	604.249	398.436	620.196	384.93	498.959	624.94	443.419	522.577	443.649	388.615	446.855	419.997	578.458	426.781	311.965	342.839	531.272	388.607	492.651	473.808	440.064	352.087	416.809	369.034	524.802	450.475	729.52	386.585	536.589	495.754		468.164
740	390.306	447.551	525.838	412.229	377.415	547.202	452.674	350.48	415.747	381.55	659.825	451.782	559.89	426.542	331.415	493.764	371.146	394.094	426.662	456.879	469.335	392.283	525.613	462.597	375.415	509.107	427.886	399.546	509.487	462.204		446.882
741	457.473	398.604	521.417	423.932	405.183	466.861	354.282	498.552	414.914	527.857	483.398	372.089	392.374	501.333	514.984	516.581	416.201	429.642	455.891	443.329	466.53	400.357	420.656	429.416	442.199	478.232	557.073	407.409	485.374	456.678		451.294
742	422.499	467.999	409.717	485.604	535.279	495.402	418.042	547.634	488.9	512.972	406.025	438.314	423.072	385.363	414.346	602.196	350.118	377.447	463.284	404.706	415.368	424.333	451.631	394.371	438.497	428.204	465.414	439.543	474.081	502.975		449.445
743	481.866	383.536	714.174	437.233	451.515	487.838	462.908	525.382	487.035	498.971	404.792	451.243	483.752	428.088	462.518	383.345	365.476	413.787	420.704	390.931	355.168	417.942	431.211	416.168	324.563	351.464	451.474	409.559	500.937	321.852		437.181
744	401.556	386.006	405.521	664.399	457.02	471.706	503.115	476.776	448.255	368.594	380.1	432.843	546.354	500.983	394.952	325.695	389.415	430.066	410.125	415.312	490.901	420.988	496.098	432.167	570.179	491.239	530.37	433.407	515.016	419.699		453.629
745	357.167	417.903	625.519	518.042	423.867	475.296	360.245	584.203	549.482	487.147	530.32	471.059	585.851	426.922	450.348	310.957	451.349	382.589	402.252	399.057	354.423	414.315	409.988	464.501	491.558	477.072	524.802	386.962	507.593	546.976		459.592
746	328.409	535.922	547.566	384.081	504.647	582.757	391.391	568.757	552.616	472.435	375.709	391.16	610.328	443.819	459.227	461.622	396.675	405.898	401.685	366.929	437.402	411.73	382.955	361.117	393.16	496.205	513.322	438.152	474.037	503.051		453.092
747	470.338	372.342	498.448	412.423	389.552	526.946	470.895	437.596	483.779	374.318	417.506	456.066	480.961	464.664	375.735	377.648	430.459	369.995	401.75	432.577	401.336	397.007	354.288	370.598	558.729	495.417	380.514	502.485	556.134	427.441		436.265
748	379.893	447.738	667.355	369.779	551.441	453.015	442.458	495.061	444.074	494.628	513.924	396.19	454.316	426.073	510.138	475.543	413.584	418.031	501.652	462.505	381.374	458.792	485.743	428.584	604.414	406.338	605.08	516.019	460.152	432.457		469.878
749	485.508	353.52	563.183	380.289	490.065	544.955	381.433	620.08	473.717	411.328	525.483	429.372	476.158	361.501	451.541	334.474	330.887	442.579	417.879	413.096	429.696	417.516	474.249	435.184	402.414	449.888	467.669	527.401	568.864	568.672		454.287
750	410.28	491.004	515.21	515.608	505.213	516.417	391.55	402.083	443.449	426.497	452.557	492.085	466.434	416.286	356.659	489.244	311.431	354.375	413.189	328.026	384.584	472.461	378.518	441.46	477.789	366.129	355.321	513.253	506.084	421.406		433.82
751	445.46	541.722	626.498	437.165	469.788	537.381	515.09	489.932	495.996	363.383	498.082	425.011	501.152	450.675	365.045	462.347	427.891	369.629	370.154	348.359	370.015	444.794	476.247	381.325	562.383	409.012	443.363	521.476	523.719	465.269		457.945
752	376.359	620.561	503.817	483.475	460.945	525.333	472.415	578.172	451.671	344.06	406.493	445.439	428.92	418.022	443.364	487.965	518.393	395.115	419.782	455.039	464.102	415.261	398.631	414.386	490.029	421.535	531.585	435.249	471.708	431.803		456.988
753	405.103	451.058	479.035	472.86	410.448	371.284	486.181	537.404	392.808	434.195	470.241	421.273	469.22	505.002	439.322	416.59	407.411	378.257	534.084	413.55	338.539	310.855	433.821	360.22	448.827	397.146	480.9	525.212	473.55	428.199		436.42
754	445.172	402.682	413.231	421.595	478.734	510.026	488.745	452.408	405.01	406.393	562.306	450.292	457.745	422.042	476.124	340.787	361.605	391.116	633.855	349.597	437.565	435.788	461.387	398.921	520.024	552.574	475.955	521.858	460.874	527.027		455.381
755	357.128	328.293	476.643	399.383	526.713	498.106	483.178	397.609	402.295	386.398	451.179	555.824	463.058	433.966	482.46	525.961	410.568	365.916	310.851	428.222	448.082	506.784	510.105	491.39	468.227	419.731	490.703	466.063	494.667	513.406		449.764
756	516.27	508.661	444.288	482.487	539.018	435.476	416.247	534.195	420.867	436.361	354.914	447.224	411.933	418.244	537.588	381.591	511.254	315.995	461.695	422.363	485.671	499.106	411.896	481.682	608.151	406.825	447.054	383.199	495.676	491.234		456.906
757	426.473	573.525	545.194	398.416	463.408	484.179	469.469	461.654	580.727	506.336	429.106	393.809	457.684	426.135	434.466	604.955	441.68	361.908	445.108	487.005	410.817	422.339	432.178	369.835	418.164	391.28	489.847	491.724	493.201	472.501		459.437
758	474.337	431.433	448.877	516.185	438.835	569.01	419.326	570.226	389.843	431.639	557.455	555.882	479.76	448.903	499.873	398.321	461.313	480.882	480.686	467.637	392.837	380.027	459.169	425.545	457.497	430.908	418.148	353.626	436.096	503.334		459.254
759	438.171	361.465	627.031	483.036	443.747	483.126	373.75	512.966	372.832	424.073	621.628	458.399	463.049	498.591	454.178	703.539	408.881	426.305	256.344	406.5	433.912	465.815	485.037	447.236	426.218	401.53	504.254	422.173	589.605	370.349		458.791
760	680.046	461.226	509.445	403.288	429.62	417.664	460.443	523.975	361.17	425.946	458.396	456.181	388.186	472.459	457.127	553.507	359.371	392.763	581.232	457.934	538.1	389.994	373.891	497.524	473.577	424.345	466.622	506.516	459.044	482.642		462.075
761	527.121	415.473	516.836	395.934	348.093	480.733	563.042	441.796	529.261	485.807	529.477	413.297	489.21	458.163	358.027	538.079	446.556	384.922	399.062	405.534	433.629	397.965	417.261	376.217	513.271	453.209	478.805	479.465	500.682	436.012		453.765
762	346.8	382.003	487.053	474.674	506.734	496.42	451.873	526.463	465.319	361.183	516.481	402.631	443.756	505.786	493.187	467.924	441.799	345.894	650.477	310.895	405.376	415.797	438.613	393.46	424.97	445.033	417.614	486.382	476.625	402.471		446.123
763	454.611	470.685	411.802	521.002	482.057	484.484	415.089	526.35	463.711	373.989	413.61	344.519	514.921	378.056	626.223	720.799	512.246	350.65	463.272	351.277	482.045	501.037	368.224	391.487	444.794	439.532	427.471	531.266	513.506	530.795		463.65
764	526.173	445.8	489.76	464.658	402.35	445.149	448.608	413.135	402.156	431.107	454.617	380.306	467.401	458.646	358.462	382.786	517.531	349.93	461.387	375.426	404.535	342.006	426.222	441.906	401.228	369.539	568	563.619	490.941	489.168		439.085
765	471.534	369.028	566.529	348.464	441.368	539.381	410.554	377.358	530.284	432.708	479.576	487.229	449.674	451.463	327.649	327.27	376.664	420.799	315.588	417.41	369.99	346.606	469.225	445.876	443.17	407.731	418.104	480.221	484.851	408.138		427.148
766	425.464	486.067	388.026	406.936	558.922	543.888	397.439	508.998	462.401	444.299	478.614	399.644	405.86	461.524	359.63	534.062	383.917	383.184	328.636	462.695	426.708	428.285	428.076	422.995	532.299	369.644	447.619	469.011	433.85	450.73		440.981
767	455.451	458.915	511.622	452.293	425.515	451.539	531.409	552.61	371.845	345.991	518.612	334.105	446.111	513.393	403.735	528.781	435.978	363.261	461.823	451.559	480.33	366.706	417.016	413.817	498.696	455.317	448.516	425.276	443.018	499.325		448.752
768	484.686	468.54	518.181	520.722	525.133	575.274	423.094	391.944	480.275	450.009	463.418	513.814	462.522	547.012	482.082	370.324	407.914	381.201	509.216	399.593	422.501	547.741	424.384	416.003	456.527	433.14	422.892	522.527	563.619	398.764		466.102
769	406.563	476.737	489.078	453.756	424.737	475.555	410.321	492.253	444.781	439.371	429.061	439.327	388.172	402.389	560.034	528.508	484.54	353.572	411.368	417.04	490.578	377.453	490.976	463.119	439.799	480.651	484.778	474.731	388.692	482.142		450.003
770	513.894	427.25	437.583	417.469	476.435	462.889	545.263	389.367	399.248	430.012	342.076	382.842	537.594	399.978	314.581	367.994	392.596	384.935	408.753	403.664	395.609	421.156	437.651	364.127	388.82	494.683	523.289	397.793	456.113	426.786		424.682
771	475.828	477.166	574.929	370.363	498.728	408.971	490.09	592.861	413.845	480.396	445.044	352.093	390.667	432.818	346.444	343.396	517.687	371.668	442.323	427.501	387.592	412.402	483.43	378.738	415.403	500.959	431.155	490.163	487.701	503.042		444.78
772	487.928	451.24	502.735	440.343	531.602	421.682	418.82	471.686	484.091	502.619	484.623	435.09	586.788	377.761	412.194	359.619	411.355	353.925	411.932	431.108	404.637	463.714	355.084	430.143	453.556	432.404	440.24	492.895	419.832	483.909		445.118
773	414.383	411.397	468.464	475.415	422.042	544.246	446.479	444.57	388.554	475.335	464.676	400.464	408.322	498.625	504.563	362.294	406.821	373.983	439.554	376.531	407.668	468.699	355.216	418.473	439.168	423.781	343.791	445.375	467.368	514.748		433.7
774	451.57	455.215	427.971	417.358	398.726	426.158	387.501	518.836	476.98	450.099	533.432	421.838	422.834	366.897	473.654	336.772	376.678	415.668	384.125	391.595	386.083	526.499	369.838	492.727	441.084	438.989	458.131	388.046	427.562	340.652		426.784
775	598.076	511.853	575.758	432.355	433.877	554.888	406.194	436.854	431.082	470.332	360.635	366.658	391.85	427.335	452.535	419.291	364.568	433.717	454.036	446.158	427.424	323.876	388.015	466.257	455.101	427.477	520.245	449.505	548.272	588.917		452.105
776	631.97	441.862	616.735	407.344	482.56	437.727	441.86	397.834	427.753	430.008	364.399	430.978	445.06	397.355	347.549	424.922	498.625	338.416	486.101	395.294	381.062	420.194	387.939	500.849	510.936	424.142	497.39	529.311	487.363	471.472		448.5
777	532.793	523.314	518.277	498.255	492.198	386.54	506.647	349.102	463.895	477.199	269.273	433.121	426.32	494.253	378.615	381.763	349.471	403.105	534.955	381.582	502.646	445.352	356.792	454.91	461.555	452.857	444.204	444.401	423.533	462.084		441.634
778	432.217	394.679	477.633	381.763	535.443	546.282	463.102	363.612	336.855	425.386	354.7	407.531	555.393	331.736	388.768	374.923	465.198	427.282	512.507	352.798	382.074	302.606	371.185	413.965	412.987	477.436	492.68	519.791	505.071	445.023		428.354
779	372.812	498.721	474.625	354.428	434.749	542.75	423.343	411.452	450.215	402.943	408.851	392.776	538.312	401.441	439.651	473.648	546.421	411.264	417.575	463.495	431.339	383.217	452.345	391.652	394.309	365.15	405.908	422.649	485.665	455.162		434.896
780	446.25	565.365	565.596	509.203	359.952	455.68	545.14	423.942	447.854	408.445	534.067	439.549	457.566	519.028	412.809	341.65	521.196	346.545	420.306	522.182	503.45	405.504	466.906	376.603	427.301	494.782	481.447	462.442	548.994	446.778		461.884
781	502.698	369.899	671.317	404.249	380.642	586.262	478.921	384.109	462.319	468.082	402.622	372.208	500.06	382.692	409.109	354.715	298.532	436.724	483.291	391.706	464.105	363.546	364.283	397.489	440.598	396.265	467.299	512.666	412.976	455.471		433.828
782	533.58	538.872	579.595	409.84	364.707	486.123	489.031	415.734	486.701	501.2	670.099	376.603	496.565	476.837	500.056	484.17	694.463	413.587	371.375	370.353	423.33	416.274	467.001	360.568	401.805	539.088	467.98	475.911	400.933	369.289		466.056
783	448.125	366.229	428.508	352.802	408.928	532.524	400.627	399.02	428.544	529.148	511.134	415.357	410.242	523.826	390.369	332.111	328.767	332.133	380.288	464.596	464.569	453.62	602.959	418.463	377.172	408.99	511.552	487.179	527.256	431.802		435.561
784	459.758	556.788	477.32	481.761	432.094	508.004	418.044	675.03	458.857	424	615.545	567.157	442.973	431.114	528.976	429.651	402.649	419.091	394.255	462.279	344.476	409.963	372.938	387.413	420.613	506.445	481.593	494.898	458.21	418.055		462.665
785	448.472	360.281	519.189	381.69	407.186	460.136	551.773	417.912	474.294	424.262	480.231	528.43	525.956	453.856	462.253	409.51	458.836	412.933	406.821	572.122	480.329	479.794	520.698	410.811	373.662	538.781	411.105	426.602	429.577	485.814		457.11
786	319.517	485.243	473.312	486.052	471.387	437.379	480.206	352.062	380.769	352.949	581.046	496.804	409.5	502.727	559.403	376.03	350.349	400.273	534.116	398.76	386.893	376.647	556.179	474.324	393.221	413.238	432.702	422.163	424.865	493.89		440.734
787	425.885	499.495	430.542	456.373	471.699	451.625	533.112	622.4	426.402	340.011	436.632	444.207	443.146	466.988	398.649	332.598	548.116	386.434	453.843	599.336	465.729	502.873	405.437	493.804	496.364	408.683	365.022	501.978	427.818	462.073		456.576
788	379.423	439.695	448.694	538.761	486.66	594.055	548.369	466.522	394.996	402.168	394.748	474.642	476.248	466.753	412.567	414.207	535.339	444.16	401.435	394.381	487.74	370.468	517.805	393.106	447.138	430.805	454.476	414.972	462.124	419.658		450.404
789	404.676	439.908	452.225	461.381	422.569	412.586	469.493	427.775	479.291	385.842	463.771	437.225	513.01	539.467	412.223	408.102	328.377	309.451	374.446	513.027	373.379	378.079	361.145	467.734	385.909	386.231	420.212	442.22	537.079	418.504		427.511
790	474.54	513.436	552.213	473.255	406.328	370.749	396.098	474.304	383.013	368.533	492.829	423.064	481.759	421.377	491.586	466.436	371.915	378.767	385.433	432.413	390.58	432.834	483.956	512.746	415.091	401.291	471.148	537.908	471.816	429.259		443.489
791	350.258	456.269	461.448	438.578	439.2	499.376	456.991	449.048	529.693	477.134	468.567	492.435	455.506	450.734	469.155	536.523	444.204	388.468	448.687	676.542	499.764	391.054	482.547	425.941	367.548	464.865	447.404	433.406	425.337	415.282		458.066
792	445.025	461.923	403.057	455.228	437.168	485.653	421.694	330.937	537.016	338.964	429.53	414.787	442.482	422.055	431.153	309.912	391.09	383.012	449.644	412.683	410.145	440.754	346.786	435.805	406.294	388.474	386.601	490.557	459.469	662.581		427.683
793	389.39	402.557	416.189	408.817	368.929	464.321	437.393	586.579	450.009	446.086	506.526	481.079	450.176	532.693	518.568	346.677	380.679	304.159	372.587	415.855	438.892	357.331	598.305	408.064	474.186	526.787	444.322	397.707	463.183	514.486		443.418
794	462.383	493.033	447.421	441.775	500.345	428.917	491.268	379.444	388.832	416.72	506.444	452.324	463.801	488.443	356.144	396.762	509.355	317.442	410.374	393.55	470.576	473.781	393.004	481.698	482.933	300.951	515.799	509.398	523.648	390.016		442.886
795	545.05	457.019	472.406	504.969	340.522	496.01	435.515	471.919	396.911	472.035	445.762	489.904	552.961	396.685	436.589	404.751	392.692	404.913	394.686	457.709	424.121	411.391	439.383	440.579	438.591	398.199	543.741	465.803	493.822	465.587		449.674
796	438.515	465.256	494.065	410.306	393.243	385.705	412.296	479.968	476.772	408.103	466.395	407.004	425.785	414.7	390.269	474.054	427.651	388.534	439.716	539.44	399.128	373.699	403.968	340.877	491.081	417.24	489.495	507.593	422.919	515.634		436.647
797	435.971	432.718	536.014	522.803	439.682	444.25	430.063	394.587	541.346	443.271	462.41	490.916	429.235	359.888	430.131	408.547	387.137	435.145	458.924	571.635	356.066	412.923	452.146	462.972	436.423	482.151	512.016	526.298	457.122	545.088		456.596
798	394.683	349.757	476.177	451.927	409.386	409.188	454.932	441.942	466.766	480.286	502.857	557.779	462.046	370.284	430.843	398.05	379.333	339.03	503.386	405.592	414.358	420.253	491.716	479.923	493.046	455.514	479.953	518.126	506.815	396.381		444.678
799	434.184	381.656	500.978	462.104	431.812	522.63	443.079	500.958	434.735	465.823	417.117	545.674	507.292	483.938	365.655	370.244	353.859	417.642	387.192	443.66	381.879	359.511	373.245	428.66	414.621	429.873	494.063	471.411	444.947	452.29		437.358
800	538.656	400.012	558.331	428.126	403.064	481.865	463.277	562.217	428.994	442.107	508.51	410.632	420.293	446.809	447.271	430.962	413.85	358.03	405.703	395.904	354.55	415.665	422.471	498.344	472.773	423.075	429.797	447.112	498.345	432.929		444.656
801	571.934	531.38	424.95	391.564	359.572	470.419	428.154	481.881	459.441	443.105	439.755	470.101	462.748	477.496	451.136	413.183	394.473	428.118	474.898	487.221	392.779	400.628	473.031	350.735	507.022	374.406	448.935	417.163	443.517	433.17		443.43
802	487.37	533.622	422.078	453.684	434.869	407.811	409.128	489.162	514.297	435.969	374.97	463.827	381.881	476.643	677.43	409.384	375.945	453.454	495.519	469.255	411.148	412.156	454.775	402.843	457.081	329.414	426.486	520.701	414.571	535.226		451.023
803	534.919	448.25	472.375	421.099	452.279	413.381	349.803	585.837	387.931	415.709	479.115	340.273	498.516	450.726	553.393	409.181	419.605	375.66	499.508	436.61	363.115	437.756	388.679	427.971	518.433	388.582	493.566	451.961	431.174	526.785		445.74
804	340.84	522.769	367.115	466.26	396.097	521.363	465.52	439.519	407.259	489.971	469.632	429.156	585.638	353.323	424.871	431.507	446.104	397.083	399.31	420.68	440.271	318.862	509.72	486.124	379.322	370.254	491.085	457.509	473.896	466.474		438.918
805	498.102	522.549	492.089	415.14	477.483	517.829	461.026	505.127	467.795	471.257	457.331	455.643	472.135	460.225	474.951	448.345	413.443	351.993	543.676	425.693	341.861	427.698	457.853	461.129	401.204	364.559	402.256	362.701	444.807	398.143		446.468
806	419.576	426.066	420.35	500.863	419.143	417.215	467.146	475.693	543.572	485.375	439.631	543.782	427.135	443.564	481.666	411.512	482.121	389.993	366.528	469.156	422.82	316.223	427.132	416.439	405.509	511.173	490.569	391.372	376.346	458.493		441.539
807	401.121	494.507	425.758	435.683	373.345	462.735	429.065	472.098	400.684	405.589	442.529	389.335	509.58	587.949	382.141	386.594	485.009	442.994	461.381	427.341	303.8	386.938	348.395	418.935	475.274	392.352	433.651	449.416	396.67	447.144		428.934
808	302.673	328.958	462.398	496.513	359.86	409.052	473.878	430.419	499.462	450.598	427.689	406.94	575.874	444.911	525.687	389.237	391.508	386.103	423.477	393.053	487.683	392.952	452.874	452.427	469.915	370.825	418.055	382.725	468.568	488.047		432.079
809	545.788	495.205	465.968	469.364	476.628	617.959	478.249	320.089	460.989	418.514	395.448	416.894	441.507	400.397	523.811	461.001	547.449	391.878	506.832	373.508	419.336	479.571	431.287	423.926	408.043	420.363	459.058	435.322	437.704	467.257		452.978
810	373.307	489.055	443.215	426.042	382.311	469.582	421.298	605.108	439.433	424.524	413.996	463.1	437.199	421.487	501.825	479.118	327.088	381.952	559.042	390.351	416.012	409.071	371.204	427.631	385.991	443.761	517.378	418.504	464.891	511.129		440.487
811	534.315	479.699	475.38	478.514	513.201	470.339	396.876	579.865	418.093	438.747	468.369	495.682	483.94	499.21	427.063	447.952	444.686	423.516	390.341	504.684	460.175	394.138	490.843	449.646	527.839	406.187	569.511	380.473	531.207	533.356		470.462
812	369.363	409.987	422.312	466.667	445.151	532.661	440.621	478.907	484.008	379.992	494.378	454.47	411.588	455.81	461.494	491.096	536.767	491.556	495.885	450.456	403.624	416.342	380.451	393.576	448.614	398.341	482.23	482.706	488.054	475.328		451.414
813	363.957	510.455	484.682	383.114	405.85	405.972	506.679	506.278	423.647	348.781	543.597	511.69	521.123	488.158	479.495	461.136	408.473	370.111	616.973	481.547	386.353	438.275	449.364	451.332	454.235	393.706	467.566	455.032	445.776	434.25		453.254
814	457.357	442.341	422.06	403.107	418.451	412.094	511.719	469.71	495.528	481.677	520.998	491.318	472.31	398.991	520.451	419.583	353.843	374.5	471.544	436.297	402.817	441.471	331.527	375.254	385.574	360.561	477.806	421.841	530.497	417.365		437.286
815	563.005	415.077	433.673	384.85	361.499	478.608	464.18	498.002	419.233	448.034	544.933	476.043	457.289	431.543	374.459	425.346	469.29	361.49	424.618	434.027	434.392	393.736	505.612	451.731	483.694	421.707	501.82	412.411	474.471	435.893		446.022
816	435.59	381.227	521.041	452.821	448.569	480.29	490.208	452.795	453.645	392.595	506.592	376.264	503.091	593.64	485.753	401.942	705.078	390.753	355.083	568.236	331.933	386.222	518.481	398.543	498.803	410.189	460.04	462.218	485.72	424.437		459.06
817	391.656	443.288	463.367	450.597	386.3	494.627	483.825	410.891	440.781	414.57	425.089	480.82	407.458	424.141	427.924	426.766	360.188	376.351	498.736	414.544	471.383	447.209	487.411	446.7	442.157	383.712	469.016	414.201	422.358	405.754		433.727
818	548.751	469.816	437.48	494.112	423.578	377.244	466.094	448.155	403.83	491.813	479.726	412.922	498.596	480.754	435.097	465.53	425.389	432.588	430.128	414.033	391.532	394.657	425.748	292.343	395.426	421.331	432.839	390.453	443.905	469.556		436.448
819	439.92	473.775	598.255	459.027	414.838	462.559	626.57	432.075	374.218	420.882	408.083	524.344	463.136	378.882	505.758	511.085	558.424	408.276	388.7	443.911	368.895	432.288	375.148	460.19	409.299	368.886	487.63	462.857	396.995	428.28		449.44
820	410.431	491.121	373.324	423.971	464.289	506.088	479.481	370.957	392.547	517.705	463.194	431.417	482.081	524.556	472.451	432	420.257	400.306	515.44	385.451	381.69	508.738	453.611	444.585	381.883	522.731	418.973	431.814	382.068	460.267		444.781
821	430.189	439.449	442.864	400.878	478.466	505.848	404.108	432.711	556.765	446.592	400.969	423.245	527.465	497.377	411.92	462.423	522.576	286.375	466.424	469.194	456.005	435.958	480.453	393.886	435.496	414.826	445.184	544.493	424.599	456.459		449.773
822	462.675	478.771	498.872	426.32	418.993	413.664	440.93	450.077	473.456	568.728	422.571	414.706	480.113	460.636	385.187	455.09	329.256	308.304	358.888	436.935	303.868	437.483	421.678	381.535	409.76	445.347	511.592	459.494	470.174	486.009		433.704
823	395.752	435.59	445.583	497.804	440.111	518.463	418.904	443.486	432.762	453.377	411.46	381.918	459.269	423.901	542.296	416.207	436.802	386.706	401.725	430.167	447.798	416.463	424.851	532.038	445.864	403.607	418.792	482.692	461.838	475.747		442.732
824	432.263	468.186	492.834	405.253	566.75	500.712	480.906	428.538	387.689	429.442	395.72	467.754	424.098	404.852	440.071	452.864	431.108	332.06	389.637	472.999	432.791	390.983	326.553	429.438	390.598	411.556	487.751	481.824	405.015	535.519		436.525
825	469.071	461.234	430.57	566.095	336.916	542.633	451.462	441.256	465.172	440.312	485.603	384.083	512.924	428.744	396.603	471.721	393.77	311.063	461.043	459.167	444.01	371.525	396.056	549.241	407.894	417.798	450.368	398.803	512.427	372.386		440.998
826	500.874	375.465	375.766	428.705	610.589	567.77	677.502	655.843	436.066	454.104	440.637	403.91	424.385	423.76	374.605	425.582	508.678	507.587	404.355	481.762	368.402	425.187	393.015	447.614	431.151	450.48	508.858	596.484	468.52	451.647		467.31
827	389.306	589.125	468.607	438.955	431.653	440.63	461.508	499.998	407.001	462.927	392.683	458.551	463.183	406.032	430.189	434.089	430.784	369.331	441.603	500.773	409.174	384.713	503.443	427.683	416.502	438.504	404.638	412.565	406.627	369.516		436.343
828	507.588	412.424	408.21	388.003	357.995	526.775	459.367	475.407	434.494	527.886	422.595	389.2	384.684	481.422	519.501	466.556	423.838	361.021	448.399	552.653	401.84	374.788	442.911	411.542	373.636	387.096	473.847	501.326	447.593	430.014		439.754
829	353.076	336.06	383.306	422.84	371.973	452.687	476.755	351.402	357.546	595.599	401.341	442.289	490.874	469.586	389.047	398.84	447.705	333.793	418.047	487.931	366.285	350.982	463.439	373.128	409.084	420.513	415.115	497.05	513.658	455.051		421.5
830	413.519	338.011	462.274	458.625	417.395	429.936	436.18	427.351	411.488	441.68	526.834	520.862	433.971	509.474	391.146	384.866	436.016	463.955	442.451	395.261	443.972	473.361	493.61	437.515	459.03	405.277	518.483	403.866	488.159	520.631		446.173
831	494.89	443.117	418.775	511.551	415.026	416.269	452.47	578.137	443.385	421.114	468.853	370.679	462.433	497.714	403.052	449.163	447.996	374.263	551.201	465.465	526.138	533.315	451.77	355.807	336.379	433.625	435.524	351.535	466.391	493.328		448.979
832	530.876	467.186	424.053	503.703	387.92	462.253	499.578	450.462	466.57	407.637	473.425	439.643	352.946	565.693	432.438	325.529	457.538	396.594	298.8	479.46	359.162	354.829	441.67	489.911	431.597	492.11	459.432	426.677	481.955	533.485		443.104
833	407.215	464.461	452.393	453.938	451.543	426.796	477.94	624.856	428.149	474.718	399.433	460.263	460.293	342.324	404.138	466.724	370.625	345.483	385.401	391.118	377.654	323.126	461.526	467.673	477.562	473.676	483.318	400.404	448.688	466.289		435.591
834	451.122	495.823	423.142	477.009	510.087	563.324	592.87	440.098	492.563	449.191	434.791	482.338	435.493	494.791	422.335	488.443	397.234	376.554	518.314	472.956	370.425	603.204	321.385	329.007	372.305	440.111	495.868	392.599	508.593	443.975		456.532
835	414.238	497.584	492.842	340.407	424.806	498.009	390.423	494.909	421.896	447.837	359.515	341.095	399.763	494.595	370.199	308.666	372.632	346.724	381.871	580.606	349.024	443.641	412.749	390.586	436.999	458.712	490.163	458.258	468.071	592.079		429.297
836	456.137	421.526	494.192	357.201	402.199	600.721	462.229	385.684	430.768	389.515	442.606	424.831	464.232	357.793	422.173	520.346	464.453	429.076	405.327	453.986	358.929	469.328	410.894	381.041	425.421	460.855	487.88	494.224	395.23	605.979		442.493
837	505.783	423.089	452.491	333.18	335.843	439.582	460.883	469.674	469.497	345.182	456.594	466.492	366.254	490.577	488.031	466.313	427.966	376.961	581.58	389.033	338.964	467.575	433.005	410.38	423.863	338.001	458.656	559.364	483.654	476.34		437.827
838	500.388	425.781	488.521	398.944	435.978	533.992	475.23	472.223	438.846	378.147	432.195	405.942	408.015	462.66	505.528	446.898	356.277	306.942	395.209	474.714	345.822	414.152	298.89	429.006	447.751	420.863	444.269	401.529	496.798	484.77		430.876
839	368.68	424.907	409.888	411.838	434.243	445.764	487.2	462.725	416.105	424.449	407.927	423.676	476.362	396.205	446.863	410.977	481.561	423.453	448.131	390.547	419.987	454.746	497.547	398.081	330.942	384.382	361.707	501.326	402.554	495.984		427.959
840	458.174	380.923	378.755	454.309	349.447	474.102	393.88	544.215	439.357	389.765	467.414	408.013	468.246	452.133	431.202	369.781	393.36	315.497	434.168	403.605	404.207	386.005	393.254	449.042	423.83	433.858	410.712	470.006	488.239	573.346		427.962
841	430.12	514.069	374.026	478.847	420.431	474.115	394.66	436.732	411.892	435.947	466.588	508.58	407.746	374.622	506.34	426.382	440.679	374.951	410.625	467.128	337.733	485.706	411.94	529.424	407.573	454.9	405.688	488.929	422.165	479.755		439.276
842	466.073	431.711	531.324	519.699	408.306	543.402	475.184	441.506	415.235	482.981	407.848	364.628	370	347.322	461.715	397.55	372.837	537.476	380.861	390.087	483.645	487.322	392.866	373.613	457.71	412.69	481.536	432.557	433.291	509.634		440.354
843	511.346	494.358	390.695	493.051	549.721	415.813	430.32	352.666	507.267	584.613	423.901	451.733	500.364	414.7	454.488	480.981	494.953	392.006	406.712	446.12	380.27	460.415	320.324	409.401	461.324	412.282	426.398	530.57	441.836	375.823		447.148
844	475.828	398.165	459.491	437.624	459.862	481.218	549.179	577.901	373.051	370.185	489.562	474.195	522.143	478.765	355.105	431.562	353.271	436.658	434.51	399.454	372.909	463.345	426.914	437.37	335.235	340.941	389.013	546.832	383.664	513.433		438.913
845	504.484	459.989	403.814	464.43	387.852	443.449	468.528	476.228	490.268	364.199	477.056	367.261	447.105	490.023	493.297	550.496	433.059	373.571	419.171	397.185	494.799	399.36	381.994	456.076	422.201	463.307	445.226	565.348	502.534	513.481		451.86
846	427.088	373.695	412.288	421.744	459.324	609.246	421.904	408.76	474.764	488.892	452.057	524.44	450.77	362.77	487.015	461.031	471.522	321.692	443.66	416.527	399.789	501.554	388.965	380.026	407.835	379.245	453.934	435.278	438.643	409.289		436.125
847	385.766	391.517	452.778	410.46	412.186	469.679	454.399	403.388	437.252	529.758	366.904	465.343	395.061	415.832	480.961	485.242	385.188	408.975	497.353	483.907	303.671	447.344	390.498	482.679	479.48	464.965	442.599	488.87	422.925	522.046		439.234
848	567.2	470.488	423.653	417.806	408.962	496.063	454.761	551.51	410.361	447.676	426.08	432.487	475.227	437.731	424.147	447.321	343.33	365.026	418.54	362.455	334.858	393.841	305.446	392.97	409.173	408.297	388.366	455.524	375.357	453.957		423.287
849	520.586	434.647	448.166	392.923	391.425	434.164	492.584	609.527	502.689	485.095	401.359	363.568	443.287	392.437	463.78	438.648	360.997	330.848	484.725	368.673	386.051	495.514	369.28	422.364	423.202	348.798	486.834	471.347	434.569	390.047		432.938
850	418.581	480.163	453.449	445.248	463.647	490.48	445.134	577.414	432.716	371.024	506.934	393.538	441.992	378.915	533.649	610.74	367.712	345.286	363.313	364.465	399.359	410.06	413.744	469.816	408.889	360.973	404.649	378.333	370.255	487.689		432.939
851	399.647	413.576	440.072	466.494	732.015	624.622	446.123	412.107	429.376	379.359	405.402	374.751	449.565	398.332	463.393	393.642	424.364	414.361	407.017	527.257	447.001	407.284	507.828	350.839	379.731	472.628	490.99	447.008	417.353	380.637		443.426
852	507.744	387.415	405.382	435.279	410.936	386.923	436.582	457.38	482.671	388.044	495.823	444.31	408.652	407.037	500.917	412.984	361.396	425.131	422.534	413.344	410.147	482.383	352.318	391.687	424.424	466.157	504.468	536.805	444.172	485.635		436.289
853	554.441	465.155	478.614	406.377	524.843	477.112	550.528	421.486	432.383	493.16	473.382	477.664	526.497	352.702	478.222	429.347	377.022	354.971	507.481	426.515	388.096	424.682	388.574	443.733	386.415	438.37	450.435	365.066	388.372	483.027		445.489
854	566.338	404.65	422.403	380.762	400.502	632.327	473.19	523.481	401.852	418.317	500.008	414.472	434.14	445.699	411.284	335.63	399.741	470.916	452.14	354.06	447.714	480.295	382.098	362.053	406.292	430.786	528.575	465.486	427.263	487.179		441.988
855	416.773	406.683	423.838	473.19	436.102	610.379	515.138	430.341	457.13	420.535	475.067	454.653	472.665	329.887	402.047	496.177	402.075	369.078	445.371	473.194	389.162	481.95	433.546	444.784	407.616	446.572	462.345	498.535	412.581	441.105		444.284
856	538.282	461.053	554.218	422.46	321.658	650.77	429.403	513.547	442.116	490.777	443.438	533.355	398.303	433.593	484.768	437.059	412.639	360.216	388.357	487.406	366.165	442.577	417.176	355.267	401.184	399.054	412.357	414.307	457.012	457.83		444.212
857	451.331	482.226	301.192	482.744	476.621	467.538	448.278	506.709	423.6	613.283	469.34	424.057	462.613	398.354	405.606	367.349	460.105	344.449	403.013	562.294	261.913	456.735	421.09	424.646	457.293	415.369	457.696	342.286	462.603	421.192		435.717
858	499.427	391.731	331.745	374.74	386.735	383.873	558.472	435.387	474.545	356.942	354.939	425.358	448.449	581.78	449.237	439.403	335.551	551.136	484.454	543.538	355.181	420.603	401.216	500.553	418.092	494.834	375.824	511.406	387.75	503.036		439.198
859	403.845	442.524	398.346	506.85	490.208	408.045	435.724	526.226	434.045	476.01	450.72	364.868	388.774	432.742	496.803	516.927	404.36	405.408	387.939	379.757	399.99	392.264	375.818	361.357	393.374	489.946	544.363	480.049	381.439	457.727		434.215
860	511.173	376.578	388.828	377.1	448.086	484.697	525.702	550.423	489.658	454.586	424.982	376.619	459.397	386.531	507.36	414.109	452.294	395.651	413.294	477.39	409.697	439.596	425.547	405.646	429.572	420.904	492.07	424.46	444.81	428.604		441.179
861	568.855	415.689	375.225	480.079	352.639	394.266	377.901	417.26	525.848	464.894	458.71	361.43	437.662	414.228	534.556	445.998	460.998	345.474	410.322	418.637	401.006	463.327	382.865	377.1	419.447	357.26	483.908	497.295	362.464	439.472		428.161
862	478.047	434.572	341.803	438.325	435.471	417.597	482.619	420.645	470.828	510.941	431.443	453.26	447.228	374.073	424.07	445.581	432.311	394.665	533.342	504.695	461.501	460.215	440.741	420.413	452.775	394.461	479.3	487.051	473.29	492.074		447.778
863	474.704	416.547	483.169	465.372	583.085	471.152	466.452	473.398	375.734	369.498	498.756	503.018	503.958	444.248	375.143	450.604	351.653	371.493	350.077	582.578	313.073	341.519	443.842	459.693	341.601	471.116	421.493	450.588	405.116	423.523		436.073
864	503.832	440.25	447.389	497.2	388.641	515.215	603.733	536.787	473.688	366.49	527.781	444.889	495.004	423.009	473.317	639.596	417.715	368.559	454.023	500.102	390.761	358.375	424.406	462.712	494.062	430.973	484.624	480.329	407.07	361.729		460.409
865	495.024	424.637	454.818	466.45	402.113	418.531	474.673	498.17	478.022	342.018	444.208	436.204	582.388	457.674	385.721	409.295	412.146	383.511	467.161	439.16	413.536	396.102	485.845	433.377	353.873	407.13	463.235	444.76	388.338	453.262		437.046
866	423.036	466.119	482.968	395.365	401.717	541.451	400.888	497.679	412.477	428.063	444.921	474.545	584.036	350.994	469.156	502.185	402.976	397.915	398.821	441.457	373.661	368.584	326.572	407.57	467.099	411.336	475.364	372.643	354.958	460.608		431.172
867	521.266	499.573	413.356	459.487	453.053	692.722	499.265	519.651	457.238	407.46	462.318	480.09	441.532	470.861	373.312	492.902	403.294	505.721	431.814	374.817	463.915	457.286	477.47	456.119	428.622	361.972	611.37	454.405	393.404	425.67		462.999
868	573.654	377.391	399.338	487.013	481.258	567.995	480.678	472.765	469.46	404.053	457.03	436.412	350.212	431.72	411.932	380.697	391.717	294.137	500.739	417.842	399.811	400.226	322.731	467.14	531.942	458.143	517.572	438.589	458.94	451.341		441.083
869	494.158	373.207	450.023	411.517	465.293	385.1	452.385	456.537	437.776	406.343	463.103	392.025	455.174	431.557	450.844	425.232	371.111	470.144	487.407	495.793	427.588	432.38	416.564	426.838	430.534	388.985	384.642	405.188	357.806	453.524		429.959
870	562.914	441.561	388.672	513.664	513.458	513.578	418.313	519.346	508.383	443.634	419.389	397.206	459.084	481.578	437.477	404.254	444.535	360.405	400.566	368.941	387.337	399.775	434.317	387.674	468.816	490.062	383.658	452.079	446.699	519.211		445.553
871	482.084	411.383	455.631	292.055	472.947	666.779	418.655	363.418	500	404.821	377.099	444.633	366.319	464.807	435.9	350.661	410.346	371.09	437.531	449.386	422.471	432.841	434.134	454.704	404.147	361.976	384.484	551.007	474.205	427.025		430.751
872	592.218	471.488	490.586	459.958	361.45	604.119	400.327	539.853	455.203	392.09	499.393	518.336	611.584	421.776	473.093	319.545	437.872	460.7	502.741	505.694	391.39	407.202	450.726	338.291	441.623	422.946	412.779	467.849	473.847	496.749		460.714
873	520.821	359.418	395.909	486.207	418.98	418.038	490.032	545.324	327.994	354.755	456.425	381.467	515.226	408.165	440.206	435.601	375.053	375.244	438.66	406.84	394.091	557.548	438.497	423.959	388.479	376.826	417.88	468.972	458.191	493.915		432.291
874	451.495	368.982	416.67	439.79	461.609	432.1	404.67	528.48	405.141	503.716	487.375	414.654	481.911	411.64	446.521	441.146	403.377	389.907	423.86	420.473	424.2	519.243	443.46	364.784	394.785	523.284	421.228	411.406	472.267	440.142		438.277
875	392.575	406.787	432.289	459.183	504.028	339.415	414.466	498.785	493.666	405.929	428.705	400.487	513.397	409.876	476.465	351.43	410.162	431.607	431.703	517.833	423.467	374.525	404.462	435.639	394.557	491.373	578.645	469.562	384.086	405.296		436.013
876	561.762	476.741	462.311	424.074	383.724	431.654	475.066	399.128	371.482	499.037	508.874	416.423	571.758	391.17	431.75	466.522	406.034	392.317	464.424	559.239	407.493	452.429	410.557	456.416	386.226	409.317	448.769	473.646	339.182	451.065		444.286
877	457.926	508.795	549.745	387.522	489.605	487.617	472.152	581.023	454.385	491.697	495.926	365.076	401.862	434.638	417.939	420.498	450.889	430.373	400.849	431.035	378.687	421.424	426.255	367.811	358.304	413.481	490.886	471.186	579.52	460.592		449.923
878	444.496	461.045	425.741	546.997	504.132	581.946	617.605	706.755	544.434	407.949	476.2	458.219	441.643	405.298	464.989	409.394	415.253	339.882	430.168	382.985	432.669	396.837	404.198	419.653	390.738	406.627	448.456	533.572	496.472	400.721		459.836
879	421.034	495.522	421.255	359.689	550.223	573.775	401.189	479.022	462.051	569.106	566.951	511.994	473.811	387.553	495.704	479.56	435.456	418.409	342.359	395.179	368.937	392.791	424.126	437.965	388.215	448.544	405.919	488.806	358.51	379.754		444.447
880	505.84	398.318	432.002	380.208	410.843	616.071	416.402	556.572	537.536	407.656	555.921	405.172	543.877	544.002	431.447	380.125	387.641	399.441	412.856	351.361	400.036	428.255	357.664	352.577	387.06	491.089	433.835	498.193	441.085	558.666		447.392
881	526.427	402.054	394.482	554.334	463.767	441.623	455.028	598.531	481.337	498.065	671.932	458.921	361.595	561.822	392.095	445.317	428.808	374.256	384.447	432.136	391.263	472.697	413.603	500.325	446.183	444.827	432.81	448.476	408.9	439.789		457.528
882	432.888	387.096	380.597	498.003	510.048	416.201	378.261	490.904	517.85	396.992	520.178	373.421	471.347	387.921	493.959	508.255	371.559	438.82	353.572	421.248	433.049	438.317	463.495	431.068	404.165	489.405	443.876	439.34	594.096	478.504		445.481
883	387.999	487.027	445.31	571.858	486.419	405.248	450.633	472.74	434.132	447.343	468.41	440.736	492.268	446.279	478.738	458.174	378.921	360.008	503.088	517.619	402.308	454.91	491.209	385.555	359.191	352.948	474.437	494.086	508.622	606.514		455.424
884	527.787	369.867	556.846	525.057	618.917	463.209	456.438	486.257	509.36	461.506	761.837	400.664	632.627	427.186	408.261	344.69	397.75	418.21	424.885	427.401	381.205	533.686	495.759	421.381	358.766	381.701	515.502	390.788	493.321	427.995		467.295
885	610.321	451.697	402.297	601.834	491.455	473.427	458.853	630.755	497.36	476.828	456.425	400.115	577.06	483.398	504.392	371.154	533.96	362.518	383.466	537.289	384.655	437.453	411.276	426.703	379.421	446.115	437.595	410.765	386.136	520.812		464.851
886	467.353	436.372	440.561	370.122	429.172	388.297	396.493	405.379	485.014	476.373	455.898	356.78	428.26	456.832	385.737	537.08	433.568	462.671	419.211	345.853	491.372	472.87	418.207	409.223	342.242	479.525	515.814	543.36	425.152	425.994		436.693
887	376.843	408.418	519.87	420.792	593.777	518.914	412.965	451.577	547.93	462.007	415.021	473.348	404.567	434.688	452.577	429.36	379.359	370.882	443.646	416.935	392.471	471.111	404.568	366.21	382.246	458.256	517.056	450.895	453.471	350.678		439.348
888	415.049	440.085	463.367	576.58	566.694	440.128	461.251	432.224	472.045	463.023	435.401	501.111	389.418	491.305	507.797	417.843	387.368	420.347	378.872	391.072	370.245	439.81	417.818	408.191	403.58	433.41	437.665	498.001	400.881	470.01		444.353
889	336.322	361.735	380.084	363.738	454.283	412.841	469.845	471.889	400.446	386.863	479.641	405.649	453.265	438.983	360.117	512.044	461.192	434.28	384.697	474.148	554.034	358.239	475.144	515.764	450.485	436.67	434.182	464.979	389.438	434.09		431.836
890	422.927	438.348	351.249	345.234	381.644	451.323	449.749	389.293	431.903	493.252	433.664	581.329	571.04	420.599	416.571	543.133	430.432	477.564	463.138	532.471	446.813	441.381	527.729	424.814	289.209	407.764	552.32	466.223	433.009	418.902		447.767
891	417.923	450.069	388.88	422.809	410.63	524.01	434.367	468.456	422.099	520.375	462.505	437.567	577.284	419.849	477.893	517.066	374.657	489.687	432.94	379.645	379.701	434.619	474.485	377.642	391.425	427.826	453.419	403.49	499.35	442.682		443.778
892	536.333	570.381	453.525	302.784	472.923	460.993	356.018	439.828	424.88	490.176	364.935	390.573	504.008	364.237	506.083	394.204	438.709	324.207	411.65	424.091	434.701	429.77	440.67	384.615	426.628	505.135	467.37	433.619	449.184	444.205		434.881
893	555.788	460.488	411.008	481.983	475.444	428.488	427.627	406.44	469.211	450.449	478.978	470.228	422.978	462.153	415.618	538.265	278.467	439.62	400.155	398.697	490.198	472.956	376.786	389.465	413.586	457.596	444.293	438.008	459.784	581.251		446.534
894	474.802	415.271	359.004	457.662	460.229	591.871	402.609	506.558	468.57	418.109	465.272	506.575	379.767	364.993	496.672	431.767	477.424	362.867	404.947	404.935	386.29	449.306	440.835	502.522	422.813	443.881	417.27	445.749	432.067	536.253		444.23
895	537.878	456.602	498.353	467.737	421.781	489.908	485.015	419.78	463.878	450.445	441.915	471.721	500.092	275.301	431.037	380.723	430.815	485.687	368.7	350.101	417.991	512.375	458.626	531.444	410.676	446.261	506.88	431.363	404.221	601.064		451.612
896	449.495	394.26	500.647	534.254	364.389	393.747	448.408	509.592	404.612	462.074	549.487	472.805	539.035	416.196	491.848	418.705	424.909	399.804	455.621	401.978	448.821	314.286	462.081	472.633	387.811	443.511	486.078	446.592	403.727	567.669		448.836
897	447.263	429.143	576.752	386.656	528.66	505.276	521.048	438.071	452.354	472.977	539.865	368.912	407.776	350.745	437.491	378.608	348.771	485.635	449.695	384.058	394.021	406.329	451.024	404.668	318.264	459.136	426.262	454.019	436.17	482.232		438.063
898	468.37	365.206	454.256	500.708	522.679	517.839	440.956	458.836	427.734	444.745	344.03	419.108	499.968	456.887	516.529	423.506	469.4	409.388	440.495	343.305	393.364	420.894	523.31	328.251	395.239	490.269	379.337	342.848	482.024	654.624		444.47
899	417.089	387.96	481.801	462.161	430.735	403.462	450.998	373.386	465.822	424.33	542.124	411.108	362.054	348.929	482.287	401.5	369.565	339.58	559.37	452.969	380.698	435.543	487.893	342.623	352.174	469.943	471.724	423.47	458.612	463.434		428.445
900	448.743	569.184	422.036	347.55	462.203	512.009	450.437	473.401	542.754	443.275	423.666	376.329	480.846	410.992	461.321	395.376	484.431	529.602	431.971	488.476	341.729	405.945	488.482	338.637	413.839	495.494	377.652	350.908	502.83	568.022		447.938
901	498.277	433.002	454.887	338.447	489.508	577.579	489.708	464.757	533.803	486.952	558.308	490.18	502.35	374.319	355.255	548.637	518.445	400.744	393.771	426.695	448.737	455.816	428.39	435.523	422.562	471.267	414.305	492.966	399.88	603.417		463.616
902	524.231	393.278	359.218	596.894	558.775	528.945	435.194	410.004	441.959	523.834	562.605	395.013	466.018	435.528	491.111	442.383	406.737	430.508	458.63	387.558	477.434	450.692	454.706	400.305	392.542	484.444	399.007	414.457	422.156	582.836		457.567
903	363.154	481.029	418.021	500.608	422.913	574.645	480.085	420.969	432.608	469.632	494.092	362.848	426.516	351.509	412.99	365.284	465.285	386.716	432.446	490.748	405.018	511.422	467.644	403.5	440.494	473.218	489.325	407.413	433.304	470.645		441.803
904	494.126	415.29	445.997	579.066	414.393	464.245	456.378	413.703	514.012	415.249	408.838	370.234	510.271	371.708	418.642	350.683	425.409	385.254	488.699	552.275	449.745	409.177	443.829	580.026	416.71	381.663	403.361	469.768	423.068	485.635		445.248
905	494.212	419.99	306.059	447.839	501.226	457.811	427.976	428.67	459.682	522.589	493.58	417.378	403.311	377.102	459.959	428.39	394.189	374.962	555.443	519.528	423.111	402.705	351.812	427.446	415.073	531.201	452.98	411.905	460.328	484.91		441.712
906	430.926	499.082	448.768	500.866	372.68	409.716	460.082	487.023	419.728	545.045	380.481	365.273	382.429	520.27	465.485	487.559	422.347	428.081	437.758	405.711	328.317	360.399	509.24	427.8	469.735	460.386	452.66	455.698	382.659	464.418		439.354
907	444.298	424.172	479.255	454.186	750.864	504.905	450.849	552.767	392.709	548.88	486.972	415.433	400.961	380.057	502.003	558.99	398.653	423.054	436.375	410.231	480.414	394.05	452.572	397.857	434.943	379.619	412.079	388.024	351.267	432.564		451.3
908	370.917	393.964	478.029	387.19	390.048	516.648	419.835	512.899	505.382	548.938	485.975	370.433	337.145	480.868	469.53	513.385	393.462	440.829	405.478	463.605	510.972	450.759	499.724	289.162	473.408	480.892	485.659	468.005	459.262	478.448		449.362
909	500.227	438.964	502.579	453.382	388.605	456.974	429.323	470.59	524.012	468.96	411.198	399.752	398.564	503.779	394.142	395.651	423.387	440	375.871	503.624	467.727	491.646	456.44	432.72	425.878	456.348	542.148	424.656	411.199	470.003		448.612
910	556.149	417.528	474.012	446.297	552.059	436.341	405.517	402.928	428.266	531.921	414.132	400.803	395.357	362.633	399.194	451.649	520.847	466.312	430.255	513.976	411.257	418.395	418.404	379.977	400.093	479.233	418.573	417.011	408.636	426.469		439.474
911	506.729	407.273	408.011	651.788	534.077	472.159	428.617	448.248	475.816	485.066	428.398	429.799	484.33	424.108	370.7	446.528	433.908	377.825	339.246	439.25	331.594	413.949	365.739	245.828	385.514	436.156	444.577	428.753	438.524	503.876		432.879
912	431.956	453.585	416.861	440.174	501.45	465.197	417.188	543.729	531.227	561.075	503.913	377.177	408.909	363.272	483.188	455.015	387.632	374.193	413.96	364.603	370.015	477.577	382.892	415.907	380.933	537.727	442.155	408.494	415.937	423.083		438.301
913	506.25	470.035	507.28	479.998	475.365	483.072	392.532	366.424	432.097	505.504	343.328	395.203	490.159	438.874	434.462	454.922	413.964	416.518	377.011	371.753	422.177	374.61	370.099	421.692	442.699	446.01	447.868	441.152	396.049	453.262		432.346
914	609.924	407.755	391.196	565.529	563.134	451.807	413.934	396.677	549.303	405.002	485.92	540.734	488.813	421.939	408.95	487.533	489.184	319.778	508.65	374.683	480.732	403.11	401.533	544.845	373.05	441.647	451.25	376.768	461.991	427.537		454.763
915	429.147	487.963	447.665	545.511	492.666	404.139	452.576	472.869	512.514	361.023	470.512	389.542	419.815	403.22	438.186	460.319	419.374	350.754	444.517	455.214	546.135	434.01	421.381	575.254	384.619	455.328	422.066	450.019	439.761	516.159		450.075
916	544.243	467.776	497.943	513.785	400.241	416.193	406.354	481.055	537.535	542.159	444.506	442.56	514.351	376.528	411.908	442.377	332.283	386.198	412.949	377.847	413.061	453.417	446.581	328.655	392.318	414.377	530.341	483.912	373.811	545.189		444.348
917	467.631	466.274	379.504	463.874	519.242	434.936	374.656	506.937	418.918	432.778	454.534	408.355	583.293	423.325	461.801	515.813	439.909	393.54	409.784	417.749	314.267	392.569	376.816	306.605	396.792	438.065	490.17	441.214	451.287	424.038		433.489
918	512.89	430.385	435.974	425.864	551.577	470.766	478.621	531.778	423.687	556.068	547.588	458.197	446.538	464.632	458.227	456.318	429.476	331.413	526.552	430.477	464.089	452.858	426.865	435.852	381.042	360.923	498.462	414.417	408.847	403.07		453.782
919	424.252	412.064	436.81	419.809	526.217	525.722	473.756	515.621	447.442	415.821	433.791	425.036	458.579	448.256	439.908	430.958	411.272	397.252	475.555	343.429	386.607	429.421	390.853	377.187	358.252	473.925	448.724	437.8	449.856	393.974		433.605
920	469.985	392.514	440.569	375.449	445.619	517.286	458.246	402.574	463.451	340.122	523.015	425.502	473.166	479.921	530.428	423.318	476.774	389.466	369.864	408.579	417.499	526.862	464.737	422.004	433.498	373.409	404.425	452.913	431.675	408.284		438.038
921	458.307	428.293	470.693	421.824	425.901	380.804	476.376	347.821	541.61	347.96	446.584	429.199	367.798	496.768	479.246	389.05	416.743	380.149	439.01	387.533	436.24	502.785	449.687	387.564	385.212	449.406	392.832	455.734	396.034	415.531		426.756
922	677.98	461.731	546.54	398.643	601.727	529.994	376.659	458.617	396.056	518.928	431.192	368.692	411.233	480.539	477.709	424.305	390.609	390.362	375.649	388.938	348.079	447.837	376.716	390.593	456.656	412.881	316.981	341.453	371.677	423.057		433.068
923	442.278	371.865	548.545	434.576	400.53	458.75	452.99	567.967	525.187	378.147	403.219	460.025	421.676	429.271	509.628	350.007	328.892	425.321	443.604	429.071	505.772	510.504	505.169	427.173	407.12	448.322	452.845	350.11	405.304	348.832		438.09
924	471.576	401.07	457.503	350.6	426.751	485.538	472.542	418.386	513.442	403.545	496.116	384.331	356.025	395.644	437.3	403.413	415.716	446.103	429.604	438.112	249.926	384.558	518.376	456.737	448.339	407.979	472.911	317.847	415.064	583.211		428.609
925	682.179	410.785	429.296	584.195	392.849	527.664	413.011	466.867	471.144	440.08	328.857	391.857	566.3	437.327	411.226	382.171	465.31	421.075	413.806	387.169	460.346	466.596	443.204	352.364	429.575	387.561	356.452	375.462	491.913	413.705		440.012
926	471.937	420.704	471.453	428.962	333.747	557.363	413.805	541.486	488.912	403.696	432.03	465.599	548.896	364.579	407.181	417.231	421.581	358.758	362.945	392.39	491.934	377.275	476.244	450.59	403.392	401.612	467.476	441.159	470.635	508.278		439.728
927	482.959	481.146	485.338	396.478	427.121	473.792	378.513	386.25	477.476	463.53	450.998	406.909	789.401	419.667	474.634	444.967	433.16	465.492	377.965	390.625	447.166	441.084	397.25	379.111	406.596	354.559	297.576	422.558	468.427	453.938		439.156
928	440.344	455.159	408.85	395.818	552.372	417.431	409.782	511.545	455.422	582.632	429.986	509.007	597.843	448.071	470.494	444.286	418.585	461.118	359.48	403.674	587.513	447.176	481.229	458.435	441.929	462.701	415.905	426.012	486.157	467.428		461.546
929	486.883	370.557	332.49	405.912	421.072	577.421	428.49	507.726	589.406	439.376	474.396	408.187	470.986	338.915	501.162	398.781	323.202	481.198	409.026	418.408	454.647	443.46	402.555	369.895	476.43	401.941	426.655	407.269	514.987	495.441		439.229
930	518.88	350.708	371.899	448.534	371.781	427.037	450.178	628.234	475.463	378.023	423.176	418.716	526.289	447.425	373.924	402.047	355.926	418.333	475.392	419.826	374.194	461.722	453.02	404.101	440.439	434.99	534.948	389.002	458.735	436.718		435.655
931	533.879	429.689	580.896	427.47	486.533	492.965	597.605	427.599	495.525	422.889	490.381	424.134	402.487	363.744	389.899	408.963	479.189	354.384	465.221	377.69	378.136	452.99	479.393	364.896	463.96	481.327	426.364	434.233	361.867	390.578		442.83
932	474.678	470.12	554.831	457.833	424.413	437.523	495.796	477.659	538.613	434.92	416.712	441.203	393.098	499.77	540.701	427.973	337.064	340.967	349.94	372.423	424.651	371.98	389.465	378.096	390.358	401.499	413.383	350.588	465.677	461.214		431.105
933	546.899	530.584	356.439	401.099	483.726	497.084	464.832	430.063	538.022	459.468	459.102	356.888	319.083	422.152	479.515	422.205	418.65	361.78	402.936	424.799	408.693	424.203	439.663	380.399	367.297	387.222	571.877	421.181	510.964	550.159		441.233
934	504.378	464.484	504.883	562.219	511.956	437.176	261.446	463.552	392.348	544.551	430.437	574.771	331.044	399.691	386.384	381.223	411.793	350.479	434.132	412.672	589.175	408.617	561.379	479.463	434.787	442.514	363.016	384.63	427.727	385.155		441.203
935	448.595	464.115	389.146	519.083	401.968	434.615	310.053	560.187	464.338	410.949	470.64	460.636	695.263	301.487	449.744	453.493	502.075	440.125	454.082	416.897	332.818	353.634	411.615	455.149	406.785	484.167	579.466	409.54	437.676	443.511		445.395
936	448.962	442.191	450.806	460.467	464.105	545.393	394.296	477.212	422.339	384.629	463.468	417.015	373.297	447.846	400.116	431.887	430.392	321.175	435.412	421.678	461.145	400.359	443.293	366.816	462.643	357.774	468.007	397.608	357.4	370.926		423.955
937	499.603	498.127	404.926	436.596	496.912	420.783	377.432	476.504	493.274	457.808	404.335	475.379	311.916	393.505	307.378	501.752	376.28	396.666	452.176	409.268	357.82	374.525	408.703	308.614	436.4	452.292	469.571	435.469	502.071	399.749		424.528
938	477.035	397.951	379.852	440.989	369.087	465.133	358.303	378.793	510.101	398.225	464.699	338.104	372.167	361.842	436.267	415.54	417.142	317.254	449.846	299.407	278.358	377.779	341.848	382.811	405.083	475.656	439.281	452.293	443.346	461.503		403.523
939	430.052	531.953	431.746	358.353	414.646	565.886	490.026	464.621	319.102	400.161	467.795	471.478	321.971	383.052	468.267	351.489	403.641	385.814	381.751	361.137	387.227	395.64	514.676	372.604	376.707	426.035	344.41	413.561	415.417	385.171		414.48
940	500.58	445.168	541.835	550.167	469.395	585.056	520.904	438.52	466.201	441.677	439.084	474.722	475.185	409.049	388.102	396.116	476.234	383.953	526.187	411.144	442.635	394.791	439.536	372.938	317.485	415.612	421.339	384.001	500.66	527.017		451.843
941	409.146	489.788	491.856	439.326	524.298	410.043	467.549	433.051	449.631	439.52	374.784	474.751	344.828	415.221	447.112	346.331	473.636	388.231	467.769	387.475	397.591	449.178	403.867	415.501	419.876	360.832	437.709	436.578	441.839	456.82		429.805
942	468.41	426.759	583.969	397.501	324.662	504.709	413.244	446.377	352.959	570.471	392.525	519.255	370.744	386.334	412.84	366.656	409.518	350.051	492.185	387.93	430.95	391.361	346.18	466.52	368.484	334.53	365.28	383.427	472.959	400.292		417.903
943	460.55	447.866	517.483	488.772	353.962	528.73	432.542	597.321	404.843	427.846	445.974	393.882	611.755	371.282	506.687	434.635	335.243	335.309	497.32	415.643	362.331	526.642	482.665	385.289	440.161	413.914	379.119	382.933	402.27	530.937		443.797
944	316.831	507.272	459.487	339.661	420.641	467.088	386.918	510.326	449.938	510.234	426.407	402.911	450.19	361.707	534.874	483.705	378.466	400.569	380.391	447.896	476.959	447.777	640.599	460.059	380.24	360.924	427.868	428.451	419.847	434.98		437.107
945	465.82	560.143	496.947	466.938	461.331	456.964	389.165	493.704	432.644	385.294	417.848	327.389	673.267	372.774	473.717	469.781	431.799	360.187	462.442	495.089	504.967	400.694	447.78	384.871	391.34	412.267	315.923	372.575	457.87	450.518		441.068
946	448.865	415.677	507.376	461.782	497.817	469.071	476.32	329.091	420.293	442.651	407.463	438.655	339.815	397.95	364.146	379.587	396.938	405.755	400.417	381.715	405.437	338.783	437.367	383.847	385.799	375.056	462.354	413.154	462.356	470.924		417.215
947	511.449	443.614	510.08	527.151	512.7	469.597	408.433	519.53	421.078	428.309	544.971	450.127	449.958	429.492	389.057	476.722	445.287	442.764	505.141	317.309	615.754	448.023	552.707	289.501	357.471	391.354	467.005	354.571	475.229	578.616		457.767
948	376.894	496.543	399.554	354.604	468.017	501.24	455.183	515.686	492.888	449.198	378.153	485.786	426.105	431.123	475.044	494.891	397.449	353.3	478.746	397.482	343.385	472.98	526.858	412.145	343.204	438.957	455.158	374.538	445.652	525.483		438.875
949	513.909	456.384	649.81	414.938	423.991	499.702	469.304	449.622	497.812	423.449	382.812	537.939	491.872	364.038	546.553	378.639	320.733	347.808	409.148	381.289	379.595	502.771	422.243	334.022	404.65	434.32	472.169	377.887	425.286	429.059		438.058
950	361.417	464.958	589.019	411.184	567.77	511.184	348.508	398.281	430.85	430.32	380.645	439.469	386.81	415.324	464.433	513.679	408.881	413.835	545.915	463.797	300.449	361.665	363.978	344.689	331.908	407.034	435.656	402.845	464.477	467.662		427.555
951	432.392	482.122	488.731	431.587	441.599	403.903	417.568	460.153	436.318	386.766	391.281	460.636	529.583	329.94	467.1	441.173	380.454	392.161	351.876	410.466	348.013	463.588	450.974	487.147	394.708	427.85	302.806	374.894	428.169	445.261		421.974
952	439.643	420.692	521.347	456.901	491.812	405.198	482.868	443.319	493.616	363.69	473.76	418.794	548.322	370.241	378.424	406.16	449.517	414.125	432.39	387.979	447.58	618.806	427.747	403.506	365.502	415.526	397.116	328.595	492.255	341.004		434.548
953	467.047	504.706	416.576	369.625	447.126	502.612	453.595	494.45	432.593	425.805	475.123	488.587	660.027	399.967	388.711	457.804	407.703	351.72	457.836	369.522	391.365	445.031	530.594	435.451	386.115	380.288	458.79	360.969	415.2	389.731		438.822
954	444.183	546.947	632.467	373.831	426.816	466.628	442.026	423.797	390.953	370.797	386.342	396.104	642.718	356.83	397.983	421.114	423.974	452.644	450.835	395.607	399.57	369.824	655.397	360.455	335.251	366.9	360.114	455.881	425.283	385.905		431.906
955	374.087	395.415	474.365	403.078	333.033	433.075	410.613	463.594	413.539	430.98	401.554	447.459	535.539	362.466	424.099	436.916	443.079	337.191	473.498	381.254	450.978	452.403	343.567	389.128	406.634	371.323	315.472	430.786	439.164	442.673		413.899
956	412.255	529.79	477.247	461.499	458.677	476.969	461.633	416.376	432.856	383.342	405.876	421.04	445.271	451.909	382.654	391.921	371.513	364.002	415.832	547.64	361.28	353.58	341.302	424.265	406.35	384.567	344.741	406.982	432.88	370.544		417.826
957	386.934	487.818	524.86	535.96	402.595	587.02	329.109	474.801	480.243	410.628	441.324	496.254	514.275	454.425	492.495	435.235	433.876	628.772	478.888	550.225	417.739	520.673	375.364	379.343	384.913	399.688	402.555	380.221	426.756	489.42		457.414
958	604.222	426.683	423.876	408.018	493.422	496.884	510.274	485.182	421.769	401.149	394.907	468.097	477.012	295.746	368.837	372.601	478.482	423.891	342.446	347.541	354.765	440	369.266	497.862	401.976	362.011	351.201	439.743	424.297	435.326		423.916
959	371.173	305.963	498.088	345.963	517.238	477.467	406.747	536.863	450.313	425.244	480.344	468.022	401.776	317.809	383.152	500.41	343.125	407.895	464.954	489.674	513.081	435.594	494.669	494.092	431.867	319.498	258.409	372.191	442.166	466.583		427.346
960	465.208	561.5	461.864	531.404	390.781	606.27	455.933	475.412	433.779	483.407	479.809	366.472	602.09	360.654	499.79	381.371	438.381	357.245	442.366	471.391	342.971	415.485	392.875	338.589	313.951	392.675	423.779	317.201	473.45	394.756		435.695
961	454.315	420.706	429.571	523.3	482.184	477.87	378.513	509.062	429.716	397.989	480.468	408.795	396.294	457.587	407.849	381.023	444.095	368.746	397.488	470.029	462.159	406.12	379.735	357.138	343.62	405.263	363.139	356.04	375.499	431.961		419.876
962	368.879	431.989	516.793	454.708	519.892	519.753	466.433	419.818	435.776	375.237	460.314	538.024	425.742	497.363	409.893	424.737	363.928	363.588	439.928	439.518	263.698	428.244	455.011	386.059	361.697	392.572	357.437	334.236	555.767	496.791		430.127
963	308.086	411.524	590.496	469.484	401.613	436.678	512.436	477.787	425.382	367.429	390.779	493.147	653.707	387.501	330.771	543.341	493.53	405.899	460.742	474.401	320.836	479.388	482.208	372.461	416.586	473.223	380.9	344.822	393.953	591.461		443.019
964	506.706	422.623	446.429	436.081	359.414	512.786	415.676	445.179	497.125	403.657	493.495	417.084	715.431	413.184	546.479	385.156	431.319	348.235	469.696	493.493	408.036	406.514	463.991	393.311	312.001	357.54	442.747	389.44	446.998	441.316		440.705
965	539.213	395.462	462.103	364.156	439.664	564.925	434.717	475.073	482.29	371.735	395.572	469.611	544.351	423.76	592.24	374.175	458.576	489.887	362.11	366.736	355.71	440.024	439.956	377.326	420.443	386.578	460.327	452.393	313.542	446.906		436.652
966	492.616	392.923	468.092	539.081	389.947	525.601	432.723	437.287	363.581	437.91	464.193	480.127	493.446	457.871	448.634	423.942	426.508	444.227	355.671	397.793	338.165	561.572	425.807	436.299	446.236	383.95	566.143	387.603	574.264	532.224		450.815
967	461.934	380.545	382.698	441.249	384.581	405.312	486.688	465.521	420.846	374.61	406.589	341.577	543.135	377.615	480.885	516.258	444.562	275.09	442.356	396.468	406.573	417.449	395.389	402.061	374.418	347.001	388.693	426.878	374.785	487.323		414.97
968	505.339	565.868	525.132	445.232	460.713	578.491	518.54	453.218	500.673	441.675	383.885	349.56	708.538	390.238	510.061	403.643	498.713	447.99	548.423	406.444	433.989	386.994	411.443	416.891	374.349	434.156	474.454	467.554	462.668	475.3		466.006
969	348.464	472.038	424.697	423.389	564.336	482.169	397.977	424.675	368.98	483.147	426.802	461.343	409.79	418.872	473.717	442.649	411.967	361.849	467.053	702.518	454.05	503.471	393.269	417.55	403.847	428.916	399.752	339.399	507.769	550.612		445.502
970	325.007	504.649	498.528	352.698	531.634	661.597	360.378	420.089	494.008	370.717	394.13	375.553	518.997	478.402	290.644	303.57	397.841	475.787	428.77	519.719	527.897	491.745	373.239	438.832	351.428	364.858	399.263	465.875	434.066	430.627		432.685
971	427.654	467.326	459.656	485.706	430.785	402.464	408.812	389.656	470.072	323.12	381.417	446.577	599.478	409.973	297.814	357.089	378.344	361.404	394.723	374.026	518.811	421.396	398.494	320.544	340.847	366.215	382.06	405.52	411.613	438.136		408.991
972	488.429	387.771	533.144	711.683	351.5	449.131	590.089	415.916	429.797	378.776	490.437	352.299	410.426	400.197	444.479	426.291	473.778	409.241	438.657	427.021	379.826	548.109	419.537	453.865	460.616	460.942	311.272	370.926	435.615	378.67		440.948
973	361.441	518.224	527.419	468.333	385.821	433.416	460.314	392.62	335.197	413.037	468.969	480.861	582.33	446.03	395.321	433.9	393.105	375.193	467.507	638.991	465.96	464.73	423.737	439.636	417.853	394.819	333.575	434.307	359.922	358.21		435.693
974	382.565	596.005	422.361	528.582	418.477	494.767	509.229	616.705	403.342	349.195	465.938	474.583	425.958	307.332	401.355	475.21	406.406	429.397	439.717	526.782	547.802	330.36	513.336	417.426	443.582	387.01	470.645	458.513	413.476	535.038		453.036
975	417.675	410.675	452.175	462.619	392.535	549.323	385.063	529.232	407.609	404.196	354.355	474.455	652.314	442.893	694.477	508.695	408.327	402.036	412.169	481.561	435.748	370.503	461.261	351.543	443.169	385.717	389.923	409.52	464.175	194.286		438.274
976	451.59	325.533	509.251	446.798	425.642	520.023	403.447	541.362	418.482	417.396	385.996	427.602	502.254	406.787	384.56	458.049	375.868	347.871	457.477	470.618	346.241	435.828	381.882	400.51	411.933	373.287	384.734	416.215	478.977	440.631		424.895
977	404.07	376.894	378.35	577.084	517.204	429.103	374.864	461.487	420.284	428.624	410.17	400.517	529.647	411.32	481.218	589.923	499.762	319.343	410.975	385.728	458.779	455.322	377.993	431.908	375.769	399.387	424.056	391.881	383.874	361.046		428.886
978	534.806	482.164	507.821	396.331	458.798	413.45	332.416	443.8	440.305	399.341	443.892	473.563	378.239	486.28	359.176	369.336	495.873	398.398	473.089	341.541	451.491	381.012	484.456	401.304	386.311	380.288	303.327	469.223	393.305	445.203		424.151
979	429.568	407.107	440.787	479.207	439.204	587.413	469.014	403.799	404.505	368.468	423.941	472.238	419.353	396.112	420.817	412.31	444.968	419.245	476.402	418.676	346.485	450.604	471.188	353.761	374.084	413.307	380.406	393.042	398.515	592.2		430.224
980	390.842	346.231	474.967	534.159	486.795	368.061	445.261	551.683	425.591	429.562	439.397	561.987	430.345	450.36	379.303	479.47	529.498	426.711	373.837	337.79	371.997	426.636	383.841	403.068	388.569	404.019	522.378	380.55	392.215	426.737		432.062
981	446.424	373.812	433.447	469.995	467.392	539.766	419.538	577.951	425.424	395.112	381.1	394.809	737.692	369.848	406.206	389.884	408.595	447.839	436.43	440.582	350.294	457.594	438.356	405.837	358.121	365.836	309.25	389.687	475.863	414.627		430.91
982	482.173	408.96	550.711	513.425	506.849	471.971	533.412	467.143	570.626	460.364	451.039	423.789	331.45	393.338	429.235	507.466	451.929	444.695	458.88	413.725	433.987	496.029	424.262	374.802	412.777	480.22	367.282	409.569	427.733	508.423		453.542
983	474.868	424.472	499.21	354.208	473.448	420.509	412.8	458.131	470.64	381	399.264	409.831	454.769	440.488	400.869	409.297	507.472	402.478	440.849	326.545	416.132	334.172	377.975	427.436	424.244	369.42	307.569	407.961	395.644	480.665		416.746
984	334.63	443.513	402.046	422.179	393.282	477.908	398.38	411.221	547.738	381.421	435.427	500.241	377.994	360.644	389.415	484.007	358.73	407.764	475.324	452.713	444.208	447.509	471.458	342.915	434.085	349.512	485.488	350.575	471.514	423.107		422.498
985	343.463	418.837	533.233	311.132	443.998	511.749	400.173	523.214	405.007	384.928	475.795	382.419	478.102	435.265	461.882	406.92	312.585	354.163	383.574	319.993	417.45	459.548	466.365	402.011	416.457	383.122	439.529	423.131	429.361	513.678		421.236
986	480.218	532.173	466.418	427.916	447.25	458.352	437.232	418.826	347.023	410.423	431.302	605.564	476.849	495.888	416.013	481.642	459.277	333.505	525.629	413.166	464.21	444.441	417.404	402.27	442.088	358.648	263.41	405.007	415.712	390.469		435.611
987	423	518.643	460.492	525.197	360.031	517.404	482.768	465.847	410.844	331.353	461.67	402.361	449.753	391.519	482.507	425.67	444.374	413.611	307.834	507.511	386.495	419.939	398.712	420.488	338.183	379.9	254.799	404.601	445.474	387.453		420.614
988	281.267	447.347	521.273	358.57	546.694	440.514	417.216	457.381	446.738	320.588	452.474	420.236	535.324	346.494	373.341	369.561	393.994	351.97	387.261	442.045	373.736	438.167	451.653	402.966	348.531	362.25	489.847	408.128	377.386	393.951		411.897
989	476.036	404.523	550.372	394.981	441.625	532.206	506.947	388.371	476.802	348.74	397.318	620.272	391.006	412.052	390.596	510.447	346.412	373.877	422.46	483.557	413.182	448.193	380.902	418.459	330.001	346.015	396.955	439.208	382.676	414.417		427.954
990	382.318	573.479	514.676	474.508	359.587	524.806	452.196	424.09	482.331	482.795	381.854	357.381	448.14	473.7	405.036	400.242	439.55	307.786	366.267	402.634	242.878	393.589	443.529	357.267	407.791	394.28	301.884	345.722	380.12	407.73		410.939
991	499.389	383.933	469.962	453.543	466.184	451.785	422.421	447.033	402.168	403.275	371.864	360.278	363.521	369.707	458.191	457.898	421.43	347.384	484.962	482.202	389.14	383.824	470.333	399.098	470.184	338.564	309.425	442.386	395.961	423.985		418.001
992	497.78	376.436	516.318	359.046	444.189	542.124	425.438	472.738	418.65	421.329	440.255	369.685	450.688	461.427	504.805	540.197	461.306	493.272	388.032	435.6	421.441	437.383	423.718	410.29	366.748	398.875	507.966	404.766	327.223	370.062		436.26
993	472.133	489.899	523.306	362.386	409.275	500.659	425.29	386.105	414.415	321.31	447.877	470.406	317.934	438.598	468.94	360.698	472.45	603.04	418.85	486.377	384.377	407.266	418.15	288.482	393.763	347.413	511.226	386.193	476.965	427.657		427.715
994	657.233	644.359	429.725	317.708	358.426	573.45	437.049	453.218	462.521	384.44	455.505	417.084	589.555	379.354	399.424	395.582	425.021	398.592	464.351	354.727	481.261	428.559	402.559	392.336	491.294	370.222	309.844	477.438	432.037	372.1		438.499
995	441.772	485.312	485.67	477.533	466.337	435.355	407.957	391.91	420.862	489.393	453.762	487.974	386.938	367.723	474.28	410.865	448.707	523.757	404.313	435.584	402.05	388.968	454.155	417.016	476.7	386.941	397.205	462.982	403.629	365.304		435.032
996	453.389	340.623	412.018	384.382	439.095	406.648	512.736	468.893	487.557	457.698	408.453	365.401	441.19	403.221	375.524	407.797	375.089	387.146	486.579	392.721	396.288	391.689	504.41	373.327	423.435	474.226	327.49	345.769	430.907	437.603		417.043
997	483.302	433.825	487.637	439.257	502.902	423.852	498.346	518.382	429.736	415.512	379.992	507.286	428.908	371.882	345.287	549.233	433.462	522.958	420.943	440.878	396.592	432.959	363.575	381.129	392.78	354.944	496.829	486.574	422.57	403.561		438.836
998	498.219	473.128	484.031	481.724	440.84	484.016	386.269	486.765	382.745	401.951	409.529	714.5	353.195	382.352	363.623	405.821	386	502.559	375.468	489.316	326.283	316.288	389.645	484.48	357.015	344.799	404.207	424.86	438.341	424.544		427.084
999	502.092	428.846	494.457	452.604	415.578	438.37	552.898	443.105	433.283	462.982	378.795	547.884	648.771	541.621	416.59	360.403	428.605	370.602	452.995	426.165	522.486	373.966	495.892	359.004	423.264	330.328	349.401	443.659	401.892	459.058		445.187
1000	449.358	480.334	608.217	457.605	395.836	338.708	458.095	580.349	328.69	315.739	363.444	465.519	360.996	419.887	469.889	312.052	429.285	501.321	439.961	413.951	483.682	514.079	352.604	315.132	388.251	463.084	425.708	381.833	398.32	481.481		426.447
1001	483.602	477.746	400.275	468.662	461.808	513.097	464.026	399.257	322.127	405.506	402.396	469.31	428.462	486.554	571.754	475.281	423.188	598.036	443.148	373.672	488.32	423.267	414.015	355.133	410.772	399.716	310.633	453.936	426.967	385.876		437.885
1002	485.686	426.763	494.191	433.017	446.465	355.336	404.167	482.994	414.955	430.267	517.014	488.348	525.104	414.437	412.969	395.723	530.756	457.191	462.8	419.183	304.915	400.076	511.873	416.764	473.758	407.236	440.358	404.781	453.529	419.113		440.992
1003	547.851	487.799	482.821	381.923	527.823	505.768	470.991	391.722	367.187	371.863	450.661	333.293	558.867	374.216	436.216	324.205	393.835	361.914	392.918	537.758	373.339	456.147	312.244	411.842	360.05	312.39	354.968	354.006	342.485	389.499		412.22
1004	512.401	494.914	425.914	384.84	456.582	552.844	516.958	483.559	468.352	401.792	692.041	400.445	393.807	429.742	431.62	311.162	470.213	313.142	392.248	367.755	472.208	448.035	504.193	421.687	453.225	425.769	339.476	442.171	375.661	381.162		438.797
1005	377.375	461.001	441.42	414.175	473.423	423.399	450.851	485.893	416.174	472.084	475.335	336.344	453.448	418.232	390.187	465.142	350.05	315.559	384.644	407.757	356.75	527.809	377.542	408.217	464.62	305.525	324.145	412.668	439.765	358.143		412.923
1006	451.343	471.583	540.595	366.622	392.487	509.354	377.615	514.718	417.239	450.799	370.358	417.127	374.238	356.283	447.692	307.174	358.374	472.176	402.21	487.936	465.853	437.802	493.375	515.342	354.871	369.125	414.154	431.725	428.404	403.208		426.659
1007	504.883	463.2	449.298	420.14	418.306	479.318	489.529	590.326	424.706	497.693	418.815	393.147	425.777	395.045	333.421	409.402	451.239	513.487	469.984	368.033	492.256	449.205	478.348	386.215	458.424	425.979	356.043	367.06	470.614	327.083		437.566
1008	350.856	514.342	549.952	444.517	447.643	415.499	378.422	501.648	544.007	372.934	411.67	415.665	450.128	530.127	335.412	291.759	471.419	373.165	480.297	565.036	429.315	419.61	403.094	351.41	385.292	382.508	316.813	412.239	423.123	376.508		424.814
1009	424.553	401.252	458.221	465.918	416.417	481.492	418.636	458.954	422.276	417.98	407.401	470.558	407.044	377.756	371.054	548.368	353.537	412.209	355.969	459.152	328.288	409.28	469.703	421.148	399.707	413.72	315.37	405.361	371.737	407.569		415.688
1010	368.797	588.197	466.563	345.184	464.073	558.326	487.082	512.578	339.115	321.298	485.584	509.247	432.385	517.823	403.457	415.189	461.021	359.849	337.288	464.304	386.44	431.812	309.928	411.281	484.47	434.375	407.26	400.835	479.537	358.349		431.388
1011	404.7	454.456	372.167	432.722	490.77	498.565	450.215	350.2	425.675	400.324	471.661	353.854	457.24	375.86	402.593	337.727	405.192	464.178	381.848	465.46	470.359	443.191	438.595	377.789	451.978	361.595	399.51	567.738	480.726	357.864		424.825
1012	429.057	464.729	464.341	471.466	489.084	423.541	417.011	448.101	456.905	371.115	509.121	378.547	428.94	333.554	435.091	392.262	370.268	372.1	470.664	419.407	487.592	342.207	420.013	369.533	417.982	389.996	433.139	496.296	434.229	401.542		424.594
1013	422.406	322.775	450.55	444.293	417.83	505.767	372.47	529.034	451.806	489.565	510.724	444.365	430.817	448.315	442.466	387.226	399.842	402.251	435.643	486.903	416.113	389.891	482.959	359.117	415.77	412.901	391.321	434.178	477.875	493.65		435.628
1014	365.991	511.232	534.242	430.485	392.961	591.662	437.848	557.255	457.777	420.117	471.719	421.078	404.563	430.155	457.93	458.814	396.504	419.566	344.282	405.031	327.266	476.749	414.875	367.136	370.016	358.755	391.735	484.675	426.81	417.466		431.49
1015	573.547	482.949	452.415	409.959	419.341	464.903	497.068	520.114	506.709	503.294	463.379	448.062	465.597	455.897	428.916	343.913	437.696	422.91	342.334	416.325	513.989	426.089	433.972	436.334	398.531	396.272	378.846	395.11	354.604	441.268		441.011
1016	433.499	480.196	435.973	389.872	420.837	425.604	380.552	522.244	402.269	387.024	358.53	411.45	438.019	429.608	389.694	518.331	494.75	416.666	319.294	437.825	362.134	458.991	507.958	377.927	346.114	428.931	478.98	417.859	495.861	372.267		424.642
1017	349.094	452.213	449.14	488.732	434.741	465.12	462.678	447.886	443.813	342.548	426.689	469.333	544.541	378.486	499.52	479.264	442.571	445.595	387.429	415.575	442.793	390.968	426.526	401.094	381.797	399.533	401.709	431.192	371.465	456.162		430.94
1018	468.8	493.293	388.409	423.8	457.644	662.473	370.797	373.726	363.379	374.39	452.816	438.652	448.667	391.135	429.801	361.874	454.84	523.523	401.521	453.152	395.381	466.017	529.893	432.776	387.748	433.838	261.477	488.568	538.125	433.668		436.673
1019	458.126	312.223	468.481	441.039	416.791	594.083	449.128	462.987	406.702	431.384	411.689	378.868	581.716	435.764	369.735	473.661	441.726	254.78	396.048	401.082	449.126	412.672	365.341	433.372	406.557	364.648	296.63	398.96	441.833	327.105		416.075
1020	598.851	478.442	434.856	439.27	560.393	567.77	456.208	632.37	393.778	311.469	487.252	374.765	390.519	295.677	368.495	536.841	421.451	386.668	364.067	409.068	405.017	398.488	525.82	336.421	423.373	437.973	333.038	540.784	406.675	394.364		437.005
1021	539.782	526.605	398.579	409.986	525.852	570.703	404.305	391.001	422.426	406.025	455.157	389.367	395.623	377.834	332.953	423.138	386.188	458.775	465.924	415.316	416.999	426.944	486.208	407.904	350.982	405.768	444.16	455.626	457.086	429.213		432.548
1022	416.326	444.011	437.216	402.685	404.533	388.192	420.021	390.101	502.214	462.009	455.026	340.914	574.928	443.729	309.259	442.302	471.318	420.473	401.509	409.864	380.721	407.371	437.034	415.114	433.561	347.073	462.389	413.195	635.945	353.477		427.417
1023	334.099	381.11	392.594	363.876	387.361	517.747	486.378	338.56	362.077	343.095	517.48	389.28	361.528	422.21	540.928	326.334	407.695	402.265	434.976	438.714	461.208	411.672	462.844	446.475	414.933	354.882	442.153	536.014	410.308	345.476		414.476
1024	417.539	373.19	454.076	413.685	429.382	533.081	373.15	381.971	426.676	362.369	409.575	361.639	444.823	352.196	386.467	460.521	421.581	520.969	354.233	371.955	420.976	416.894	436.067	274.514	421.441	375.151	352.92	395.288	417.164	359.739		403.974
1025	440.454	486.922	439.564	432.092	393.336	580.826	427.45	499.381	425.63	391.094	360.605	500.199	626.384	348.761	350.87	421.035	314.869	487.373	401.9	471.318	343.258	419.389	475.959	355.847	337.045	326.694	381.854	379.249	480.741	348.944		421.635
1026	422.314	489.706	465.489	381.35	481.244	579.547	445.591	419.85	370.547	464.95	442.57	385.998	622.062	399.439	389.734	487.097	385.95	499.456	366.953	429.745	484.666	485.508	442.003	368.291	358.068	409.698	326.275	457.74	334.412	404.614		433.362
1027	429.51	386.518	518.585	472.719	479.1	533.762	428.705	429.57	387.242	478.336	499.281	424.503	353.853	381.822	462.099	402.471	354.987	310.213	498.338	355.671	413.6	413.298	513.349	439.359	426.217	406.974	375.89	437.451	399.116	393.177		426.857
1028	469.435	396.797	410.325	430.595	425.21	595.095	340.662	493.376	494.215	401.608	457.306	409.332	515.51	436.533	476.546	343.948	355.671	321.826	410.761	415.311	378.07	409.702	514.981	305.608	432.672	354.86	368.844	558.204	421.414	353.822		423.275
1029	378.538	472.657	370.063	522.765	490.31	516.399	606.55	531.653	515.844	490.235	433.896	379.482	505.524	516.777	367.487	354.92	501.833	354.395	417.719	376.664	403.837	385.35	363.344	411.963	433.229	450.285	343.704	535.547	353.15	325.125		436.975
1030	423.19	562.806	423.054	536.67	435.065	413.774	341.286	445.29	443.531	374.1	461.269	447.799	419.377	498.287	403.151	467.706	391.612	352.305	440.188	363.519	432.053	330.082	440.842	327.141	399.14	428.273	506.72	425.132	392.436	391.553		423.912
1031	344.708	428.784	394.814	424.633	431.001	454.429	467.575	409.131	484.026	502.881	510.631	301.8	424.161	456.567	383.623	384.9	322.168	466.556	484.69	414.836	520.339	361.3	514.242	336.169	366.494	438.486	340.639	467.404	417.445	362.548		420.566
1032	465.528	538.384	378.254	407.687	403.88	482.457	557.988	439.297	505.542	415.27	408.142	442.521	447.795	438.345	363.362	379.179	539.408	340.436	446.463	405.315	365.489	492.149	438.146	402.722	478.549	384.63	387.458	406.034	460.726	425.29		434.882
1033	517.873	492.311	486.466	471.297	536.643	609.678	488.353	521.993	664.282	423.673	424	394.689	457.981	453.095	393.094	446.309	373.317	422.544	402.859	377.3	329.054	374.452	352.656	389.229	385.019	396.207	342.913	454.621	453.809	404.483		441.34
1034	467.55	432.671	384.596	431.246	460.243	538.461	395.361	450.166	452.758	627.123	417.682	476.518	507.055	371.698	442.534	363.385	437.935	407.049	411.639	454.007	483.129	338.045	499.833	354.291	413.595	394.163	469.38	441.749	396.993	342.889		435.458
1035	417.18	377.035	381.72	379.425	417.926	505.594	444.341	439.295	490.669	452.509	417.69	427.166	503.662	341.645	392.488	413.687	303.027	410.577	432.58	377.191	417.801	360.862	397.421	381.877	385.041	369.018	342.865	443.085	471.054	353.157		408.253
1036	436.135	365.896	375.783	536.445	421.83	444.704	426.512	420.381	393.442	498.39	455.943	428.723	488.588	413.549	426.196	381.867	366.345	360.16	471.661	420.918	403.791	391.154	389.838	443.092	508.35	417.567	381.243	383.287	480.129	456.596		426.284
1037	420.586	485.685	449.952	361.95	403.97	631.701	384.921	414.47	456.541	522.863	542.311	444.414	385.717	429.612	356.578	331.257	361.356	320.337	369.58	441.588	440.432	400.082	374.823	453.62	366.706	414.496	379.317	457.707	394.964	358.135		418.522
1038	474.562	354.746	383.228	394.461	412.48	564.157	402.933	386.755	408.161	414.634	489.617	461.637	390.97	444.955	442.563	445.416	433.627	394.814	373.505	405.741	372.493	374.196	425.281	524.611	476.081	346.821	380.338	376.994	361.255	367.774		416.16
1039	457.155	430.66	399.112	407.32	338.501	429.385	370.216	397.674	425.989	393.961	482.149	456.679	396.883	438.763	430.834	333.908	435.52	387.351	348.887	483.737	459.321	375.38	442.813	440.66	402.942	446.027	317.912	358.985	459.374	388.865		411.232
1040	372.916	454.759	390.338	389.235	479.812	462.088	395.942	445.791	324.193	407.608	497.432	437.344	436.9	417.006	401.255	459.879	510.756	403.64	452.582	397.321	389.317	342.951	445.247	420.939	467.793	339.856	445.171	370.71	417.028	429.717		420.184
1041	482.834	411.37	496.51	312.055	432.881	425.571	426.667	419.516	495.748	445.099	399.195	353.868	478.575	384.439	401.43	405.47	424.619	381.728	370.219	415.797	348.767	417.078	443.923	365.954	452.802	320.37	406.552	375.872	424.538	394.203		410.455
1042	487.504	446.914	388.431	489.401	427.392	443.309	379.218	473.406	420.947	396.856	466.74	477.455	391.018	399.861	388.118	440.292	417.53	359.882	313.05	344.289	564.818	408.875	388.57	416.112	423.275	460.252	371.928	424.888	386.548	318.817		417.19
1043	439.756	528.323	464.901	422.031	331.472	428.694	368.33	416.33	438.953	378.686	465.587	441.854	459.379	445.521	471.878	431.872	368.618	310.022	421.349	449.964	405.268	438.244	415.16	389.846	375.021	417.467	383.506	401.387	376.284	355.783		414.716
1044	428.354	359.252	454.673	457.78	489.446	609.581	378.361	400.703	396.707	378.849	485.52	501.059	530.346	399.779	319.442	480.139	360.934	441.733	494.801	330.628	408.036	392.728	369.285	377.58	468.25	438.342	370.491	472.014	463.879	340.68		426.646
1045	443.734	365.468	401.095	434.296	372.388	459.916	385.752	412.436	441.481	416.724	429.502	388.546	418.4	441.272	342.429	412.89	496.779	408.373	404.42	404.922	361.965	448.716	335.032	403.671	423.45	432.149	379.596	417.154	400.997	291.977		405.851
1046	389.169	429.704	415.697	420.676	435.676	552.018	404.366	445.589	474.607	444.757	571.302	362.745	499.163	458.799	368.891	465.857	324.596	326.35	410.435	450.942	347.993	441.891	477.938	541.309	421.944	444.449	288.537	399.801	480.521	379.965		429.19
1047	495.674	405.035	421.641	388.542	518.103	491.073	491.698	463.914	455.593	463.121	402.451	432.21	465.971	473.243	432.342	386.23	378.294	312.106	301.59	481.586	379.965	467.422	471.449	471.637	387.258	463.309	475.976	427.983	348.262	409.788		432.115
1048	437.07	349.761	322.665	386.252	367.559	580.673	333.424	409.101	408.788	310.141	486.681	388.568	449.46	422.265	482.499	379.592	432.166	402.919	411.721	365.011	474.159	388.707	390.831	361.74	406.288	344.901	351.904	502.419	510.65	476.055		411.132
1049	444.938	413.762	499.682	395.108	439.73	430.691	420.268	394.743	354.481	361.687	402.101	373.141	424.562	477.198	371.472	410.851	348.099	410.461	363.937	454.589	335.257	547.623	407.386	416.18	502.527	388.024	379.963	437.713	482.18	428.879		417.241
1050	503.852	449.719	403.377	410.333	514.411	571.399	370.007	417.177	418.278	452.705	384.043	434.865	511.753	364.405	466.058	450.631	302.132	465.657	386.179	382.284	366.865	396.891	421.196	424.025	493.305	392.911	349.269	301.201	415.073	460.36		422.679
1051	459.726	445.671	405.261	497.911	457.557	566.38	383.42	476.268	432.279	392.171	413.716	559.626	488.355	491.713	364.112	417.915	353.201	388.952	392.646	407.328	428.426	434.205	437.136	369.692	467.991	410.731	358.449	426.348	422.586	417.365		432.238
1052	462.375	378.603	420.681	387.462	493.098	325.363	395.791	455.08	430.715	377.135	434.703	520.942	517.801	368.117	430.005	376.315	385.635	428.005	440.987	446.72	428.784	429.808	433.986	346.543	371.653	494.937	467.735	383.55	467.105	364.872		422.15
1053	582.13	476.009	414.474	470.074	467.09	497.94	362.912	354.275	447.981	397.286	467.983	324.69	510.759	369.175	486.396	402.252	353.807	420.415	443	338.189	369.247	416.894	393.416	287.791	383.736	384.432	374.463	468.071	339.108	422.927		414.231
1054	435.973	397.656	361.205	516.278	363.854	463.542	410.415	413.096	523.792	447.627	424.437	411.639	602.672	417.166	450.162	351.954	423.83	466.854	382.519	458.583	351.362	410.72	471.567	360.892	424.335	442.782	340.134	469.612	457.16	448.172		430
1055	379.351	349.845	415.701	443.252	486.327	509.219	422.561	423.567	460.645	316.314	388.003	430.882	418.574	387.161	366.808	422.335	374.45	346.378	498.493	350.745	398.339	328.774	373.45	412.052	365.626	486.277	360.15	480.321	418.187	485.579		409.979
1056	511.983	440.15	396.331	388.695	536.506	508.639	376.269	400.904	394.443	431.161	395.962	433.839	450.022	492.258	444.202	413.553	378.687	376.571	419.753	449.329	347.623	369.686	411.878	352.819	410.651	405.609	447.06	434.851	395.508	324.721		417.989
1057	388.632	449.352	385.338	392.059	519.719	558.548	421.694	493.472	335.523	349.978	342.963	523.909	561.56	463.218	387.171	414.583	397.516	355.666	349.95	438.956	401.295	313.68	525.975	431.716	395.664	461.512	448.045	423.848	424.527	343.907		423.332
1058	431.272	378.558	430.643	335.936	404.139	424.435	402.704	445.147	411.968	367.433	386.536	342.568	443.752	402.199	421.539	410.632	391.67	367.514	465.738	467.078	371.59	383.275	362.735	363.632	367.707	450.159	505.606	358.191	391.97	373.932		402.009
1059	470.266	460.441	440.756	381.934	469.993	370.243	472.72	417.196	449.548	398.596	398.843	654.089	520.826	416.546	434.218	393.411	430.659	385.594	394.226	391.013	376.691	413.689	447.868	397.654	475.408	435.42	349.169	400.305	441.449	468.101		431.896
1060	534.893	469.147	395.681	534.962	426.653	455.078	432.516	405.308	391.883	398.96	367.177	490.24	455.36	463.419	549.242	325.185	357.866	454.941	426.418	363.44	399.227	393.408	415.157	451.229	420.048	427.415	495.811	424.927	484.974	358.838		432.313
1061	445.216	426.762	434.799	499.795	680.757	333.033	505.189	421.985	395.935	443.027	392.039	540.391	565.361	418.539	372.629	357.885	387.934	417.864	365.428	495.897	392.557	405.988	445.288	375.927	405.468	457.017	397.903	461.312	454.495	413.338		436.992
1062	331.867	508.035	425.236	559.074	480.42	585.32	417.722	409.851	453.521	379.642	439.008	464.193	647.543	480.209	366.658	436.538	395.202	379.948	397.303	437.146	351.776	435.974	446.025	305.272	511.818	403.979	515.252	401.499	437.233	361.522		438.826
1063	523.176	423.959	388.431	427.094	414.04	503.635	441.778	414.23	419.386	447.406	447.254	373.277	436.559	473.759	434.802	372.021	361.833	359.475	454.678	437.565	407.763	413.322	501.751	427.434	430.494	383.191	358.173	429.357	354.431	374.013		421.143
1064	455.491	358.579	512.751	438.995	505.998	548.837	372.811	431.831	506.64	403.126	444.782	478.179	557.535	416.464	486.629	337.797	504.074	443.037	471.754	427.719	394.661	380.651	350.609	377.581	416.019	466.158	463.202	393.82	385.578	355.502		436.227
1065	439.103	403.301	521.418	418.935	389.354	458.451	343.107	437.717	412.014	508.502	440.437	396.093	477.348	428.636	373.214	430.658	396.767	457.222	438.272	362.489	427.694	455.846	416.658	327.325	389.343	406.755	348.971	451.898	429.187	466.266		421.766
1066	496.559	449.949	528.969	442.814	427.3	513.348	458.248	476.581	444.551	320.104	472.038	345.282	496.741	368.147	404.155	344.176	453.605	473.842	303.108	427.301	340.066	408.437	369.396	403.249	464.4	403.025	512.185	346.345	425.497	440.434		425.328
1067	434.355	431.154	438.417	401.841	397.336	448.657	436.466	440.259	451.068	378.592	343.263	400.846	446.949	406.437	488.437	454.99	511.205	377.747	442.935	355.072	375.335	387.09	468.566	297.467	413.113	449.522	548.529	405.377	388.694	352.651		419.079
1068	515.049	404.632	424.481	431.457	391.213	540.45	327.52	486.522	473.768	443.193	362.673	375.521	372.316	477.937	463.193	426.289	393.44	404.737	403.638	405.111	399.497	334.914	430.807	322.636	366.822	467.78	472.391	388.257	374.304	412.886		416.448
1069	529.622	479.787	434.983	414.36	566.135	405.577	507.471	412.619	449.757	362.499	464.699	504.388	458.929	458.955	346.517	431.328	363.911	311.426	373.62	376.341	421.6	326.413	426.676	346.767	368.871	512.427	530.639	407.013	479.318	407.044		429.323
1070	407.582	449.075	413.042	467.02	456.012	412.597	566.003	580.399	459.926	339.375	412.077	464.745	521.667	470.315	361.654	370.209	427.211	411.169	358.313	445.919	396.32	432.34	343.655	442.453	421.263	467.981	443.886	421.469	398.918	362.59		430.84
1071	399.489	431.297	437.237	492.463	500.917	468.463	478.281	433.135	475.456	330.822	493.996	406.16	508.081	421.444	460.694	358.342	466.951	405.423	425.18	437.948	492.876	342.044	385.161	448.079	406.831	439.685	421.503	365.18	359.956	429.828		430.764
1072	286.361	405.929	461.635	371.098	466.583	486.045	426.489	420.836	456.325	346.874	411.52	417.518	420.3	441.583	402.382	419.601	408.999	411.361	467.289	397.598	450.726	315.62	425.371	376.176	405.552	461.093	376.308	388.912	467.545	423.523		413.905
1073	557.148	478.035	497.426	416.307	492.787	371.952	428.845	502.393	415.503	491.605	447.385	413.771	408.147	406.268	466.992	377.676	433.242	381.583	406.703	442.69	349.099	334.497	465.711	346.172	346.843	449.506	441.218	342.854	362.704	365.735		421.36
1074	393.837	521.972	479.578	388.742	489.267	456.463	498.062	433.57	478.072	378.676	428.312	429.359	540.23	469.992	386.911	444.958	422.632	395.594	439.682	442.801	383.785	363.752	440.828	368.641	455.895	411.041	435.772	411.498	440.082	376.04		433.535
1075	419.259	388.507	434.114	369.054	450.332	444.475	540.107	414.594	387.514	370.107	384.855	466.769	549.348	372.591	496.614	476.881	368.409	398.359	375.797	398.582	359.594	284.236	375.444	335.831	462.783	436.929	421.899	440.84	447.912	373.578		414.844
1076	438.093	433.197	448.828	452.49	428.083	506.065	514.05	400.033	462.902	462.315	422.408	440.52	443.525	466.935	443.407	315.675	416.479	440.226	437.72	427.534	368.641	385.235	329.06	384.382	407.12	387.673	577.513	405.168	368.433	380.54		426.475
1077	659.106	438.615	495.434	452.189	411.38	383.08	446.493	422.54	374.069	351.385	379.767	413.735	589.52	387.351	413.286	296.551	392.553	313.869	381.237	429.888	414.873	363.02	393.8	377.345	404.198	405.288	467.32	412.284	260.931	391.026		410.738
1078	467.737	389.258	491.817	475.55	613.468	466.467	472.12	445.2	503.917	527.019	368.629	419.456	482.356	398.745	467.606	392.717	456.842	425.921	399.553	436.195	472.034	494.552	391.548	383.452	435.523	392.116	560.299	368.331	427.287	416.107		448.061
1079	394.109	458.601	511.246	437.729	405.639	515.348	528.2	422.973	432.642	377.689	490.18	443.897	502.785	393.252	359.097	431.967	407.11	411.744	428.749	392.269	315.42	440.4	376.816	368.878	350.438	374.538	447.04	415.982	383.393	397.401		420.518
1080	446.832	292.666	501.534	456.412	419.999	409.819	466.392	409.886	452.027	278.968	424.764	537.528	320.575	418.483	395.788	366.539	405.562	390.471	410.227	386.039	348.067	294.301	416.925	361.28	428.962	393.479	412.602	458.537	427.941	399.813		404.414
1081	490.209	415.3	498.843	327.5	540.239	481.451	410.798	494.593	446.326	447.289	432.116	498.045	631.589	495.177	438.943	352.868	492.507	402.47	481.51	334.936	433.13	286.829	472.014	372.431	439.613	486.736	355.795	390.631	418.185	355.309		437.446
1082	512.508	552.046	463.147	413.624	410.81	437.16	488.022	515.19	362.402	353.046	431.299	433.034	499.47	422.001	356.195	378.237	352.9	321.483	328.962	360.926	480.5	352.854	413.963	343.817	398.784	488.161	363.707	417.444	425.688	402.893		416.009
1083	429.655	387.102	439.214	388.606	476.839	446.575	491.495	515.005	365.681	435.433	394.643	447.647	281.221	424.731	403.634	494.693	472.245	367.087	450.797	363.108	358.174	372.689	385.958	645.81	441.332	446.284	340.386	452.153	410.832	379.547		423.619
1084	519.537	493.587	488.335	457.965	458.957	472.041	538.613	420.431	387.468	305.408	388.155	459.497	512.767	447.971	364.388	440.771	433.966	443.787	491.035	439.76	399.891	347.446	367.625	326.827	520.634	434.255	428.195	486.124	396.478	426.188		436.603
1085	448.167	430.095	452.041	486.718	422.93	469.841	426.631	516.004	434.648	342.826	369.228	417.638	516.164	369.5	408.548	452.627	348.186	396.97	460.362	374.001	432.46	359.584	413.396	478.76	389.64	466.697	375.887	371.916	411.666	418.785		422.064
1086	463.122	502.41	474.615	465.417	507.273	468.861	464.359	429.936	475.322	469.057	421.32	426.118	605.824	372.655	317.25	471.123	470.461	319.629	485.853	445.695	380.783	386.411	345.257	368.525	375.448	469.333	401.97	424.719	427.59	394.101		434.348
1087	357.288	482.834	400.408	371.805	457.655	515.746	418.085	430.55	509.544	298.746	544.781	383.961	690.632	424.685	415.717	623.58	450.5	399.027	371.385	340.586	436.761	298.977	427.272	410.929	390.499	433.856	380.918	396.621	356.479	455.113		429.165
1088	514.715	448.467	363.134	500.927	510.03	466.737	510.231	439.187	496.26	262.549	430.198	387.555	563.679	414.98	367.565	404.158	436.35	389.527	368.29	355.135	327.329	367.655	352.579	366.961	419.808	504.898	395.271	391.151	431.1	438.817		420.841
1089	407.53	523.433	472.522	397.34	514.977	576.677	461.929	521.844	436.119	193.508	423.426	406.386	432.273	525.732	399.239	457.577	383.691	441.952	348.489	418.738	304.847	336.743	459.54	318.627	399.69	290.191	367.253	419.118	296.412	364.519		410.011
1090	456.481	551.791	494.981	417.382	484.817	383.236	400.427	446.3	367.659	383.39	383.483	351.241	448.264	467.339	356.79	515.473	351.696	339.493	455.126	451.904	339.602	300.89	394.551	294.44	376.82	424.582	367.776	411.834	382.634	390.677		406.369
1091	442.644	508.959	444.295	385.94	407.743	426.313	449.162	496	400.622	323.361	364.628	339.934	333.831	475.143	450.787	418.238	591.883	488.749	418.064	441.431	397.878	398.187	466.12	377.021	425.492	360.166	409.688	400.689	508.333	286.965		421.276
1092	406.689	426.924	405.37	567.04	381.136	454.356	543.109	420.013	487.636	367.828	413.01	430.108	775.982	400.976	435.845	407.864	396.953	432.603	463.499	357.486	387.95	393.064	363.927	376.691	450.671	442.115	392.692	420.591	457.883	371.89		434.397
1093	446.44	478.091	417.68	409.209	408.124	459.129	404.179	481.523	395.576	340.922	376.529	405.536	352.718	426.55	410.978	406.061	479.8	375.947	465.852	359.317	446.09	390.487	498.891	407.419	417.052	514.583	501.37	421.405	406.441	408.689		423.753
1094	450.055	438.937	426.691	419.79	539.877	379.174	409.929	424.925	422.005	349.988	404.957	400.191	323.166	412.06	424.574	451.94	389.861	396.148	364.236	351.145	329.721	392.208	298.917	389.645	409.784	347.839	367.091	386.419	378.901	356.774		394.565
1095	474.512	332.78	433.678	361.064	445.605	470.184	469.075	428.229	429.422	337.294	419.116	418.282	344.987	478.569	433.595	429.888	453.454	395.49	430.87	346.89	382.416	365.568	331.837	419.932	419.871	414.414	390.521	321.512	408.8	357.067		404.831
1096	472.033	436.026	564.569	425.786	347.546	398.628	437.912	427.368	426.631	344.484	426.896	379.664	462.244	455.397	362.375	404.339	359.188	393.405	416.83	473.132	353.111	336.843	283.381	388.456	393.401	360.645	372.769	530.154	432.692	373.932		407.995
1097	393.278	437.712	461.041	437.732	467.982	450.395	417.703	538.864	385.385	389.065	374.205	445.121	567.227	461.342	400.38	388.466	408.123	383.808	457.249	416.306	322.866	413.431	391.572	477.548	374.597	363.052	468.622	362.899	422.044	374.498		421.75
1098	399.183	445.754	512.863	407.554	446.436	419.232	392.811	480.146	448.22	416.289	375.934	365.401	528.658	399.649	388.911	513.621	407.245	428.274	404.788	503.95	435.275	375.184	426.674	306.168	439.829	464.028	399.717	400.512	314.479	448.958		423.192
1099	443.303	401.107	445.626	483.432	362.982	464.092	428.572	509.152	469.414	457.522	448.623	443.935	434.11	406.206	444.261	498.584	460.283	432.902	305.522	359.099	366.478	374.172	432.646	371.929	352.756	481.718	373.137	485.701	386.576	510.319		427.805
1100	559.223	451.827	406.47	430.718	422.337	385.845	518.819	518.832	396.697	344.929	392.934	492.21	404.676	339.084	450.711	439.788	336.336	359.417	503.764	399.305	336.593	345.986	455.136	374.464	477.591	447.385	444.497	364.411	365.977	405.919		419.063
1101	445.43	504.309	440.181	506.057	535.326	387.61	473.225	355.463	395.318	361.117	392.476	455.711	385.199	369.261	454.785	396.239	455.83	392.632	433.233	328.36	401.389	284.983	255.268	471.446	389.935	502.17	391.073	467.919	394.603	428.428		415.166
1102	454.731	356.569	451.074	448.986	408.782	352.722	482.692	300.769	437.455	387.265	422.159	368.465	344.717	354.134	463.536	401.921	412.469	362.195	406.665	407.982	274.196	301.72	437.912	479.495	450.933	435.418	393.204	374.748	459.025	406.347		401.276
1103	538.384	377.237	469.718	340.866	472.931	389.105	372.09	384.885	421.31	420.572	353.758	431.824	533.517	321.314	396.74	414.534	418.218	436.131	360.048	386.825	366.132	348.15	447.905	435.329	357.907	383.134	432.358	395.237	483.887	358.687		408.291
1104	436.212	399.837	412.895	437.218	375.315	422.566	451.898	468.41	483.99	349.817	383.482	399.915	410.603	429.982	429.655	432.535	310.207	362.275	406.922	322.383	367.524	317.01	433.58	340.119	318.577	362.287	396.287	333.335	503.151	378.35		395.878
1105	501.216	358.474	434.125	384.494	360.678	504.1	422.818	439.874	417.336	440.918	344.432	414.804	417.232	356.659	390.451	363.665	377.387	418.44	375.002	317.867	400.03	420.86	379.935	349.6	419.509	391.957	491.993	379.636	417.842	378.73		402.335
1106	469.519	461.41	376.262	359.62	455.098	471.253	502.169	461.452	384.443	360.268	383.044	416.146	633.969	434.35	425.698	487.362	464.266	359.228	349.489	499.203	386.712	284.415	421.841	401.711	449.381	489.156	508.926	429.837	405.902	336.638		428.959
1107	371.982	471.396	449.969	473.955	460.247	508.562	520.817	483.768	389.324	412.304	367.394	336.622	308.867	399.63	344.823	388.126	347.689	387.167	419.165	326.029	423.554	327.238	403.13	456.681	364.202	433.85	354.178	350.029	452.163	345.485		402.611
1108	437.965	401.27	458.433	423.237	430.473	342.894	472.467	454.932	405.121	395.111	343.199	382.051	360.832	388.589	448.736	412.089	405.974	435.245	331.403	475.89	461.974	321.084	394.138	392.354	388.951	368.344	425.813	423.438	536.806	390.002		410.294
1109	476.177	479.24	400.954	491.917	296.143	472.757	495.857	459.843	386.767	409.522	368.032	411.575	432.211	343.126	479.029	449.292	364.28	362.927	403.592	350.274	295.021	339.999	383.303	400.171	419.036	379.201	380.23	393.111	422.388	352.037		403.267
1110	391.595	524.639	448.03	346.445	453.154	419.607	375.368	331.081	404.999	340.56	398.069	404.969	424.594	453.625	474.327	405.822	475.443	332.935	454.46	369.278	380.507	332.469	325.473	284.994	357.937	412.004	425.676	468.079	343.567	405.361		398.836
1111	410.356	506.472	394.772	442.218	368.853	490.526	402.742	452.457	464.518	533.84	322.871	422.816	482.58	367.019	405.053	479.393	399.093	354.019	380.545	321.973	337.475	360.497	412.61	442.796	447.078	447.226	421.841	356.966	323.966	413.709		412.209
1112	445.72	572.548	500.712	383.389	464.699	363.691	450.412	465.645	447.397	373.05	392.674	416.782	347.038	376.45	322.765	373.627	374.15	400.141	350.273	308.263	443.101	387.438	400.901	317.4	353.006	479.46	388.527	406.768	340.719	416.127		402.096
1113	333.964	375.81	491.152	521.529	427.241	482.065	427.293	482.212	440.851	334.336	375.214	467.997	406.942	445.277	355.224	532.393	356.925	405.465	397.768	384.323	320.616	301.242	421.891	397.918	444.642	460.908	400.418	337.418	353.435	406.192		409.622
1114	390.036	402.93	467.36	351.368	466.872	396.321	451.26	358.944	432.067	440.997	358.765	417.363	480.132	443.541	316.679	387.095	445.137	372.708	453.222	451.118	337.184	316.213	416.775	288.066	441.657	445.022	378.539	352.669	323.937	480.129		402.137
1115	527.055	566.248	431.416	418.132	394.467	524.157	488.421	438.812	424.997	412.927	284.863	409.622	429.076	396.615	313.277	334.15	354.339	363.346	381.252	599.826	330.243	348.101	318.561	393.874	423.502	516.385	405.225	420.747	379.065	345.017		412.457
1116	534.492	391.266	357.397	432.946	504.559	440.876	464.389	462.676	439.495	407.756	345.456	408.386	394.473	398.303	455.506	334.26	358.313	300.219	486.186	395.788	351.735	324.542	445.695	357.54	393.088	488.338	444.866	374.085	391.34	370.185		408.472
1117	432.217	413.248	396.475	425.345	528.776	459.444	462.134	424.247	405.48	390.436	391.46	334.166	672.4	323.039	356.875	372.237	401.325	411.004	449.777	400.733	335.551	377.339	422.533	315.842	511.82	480.663	485.724	377.216	383.144	462.803		420.115
1118	518.398	403.64	399.213	478.254	390.233	451.759	414.788	389.21	380.48	332.977	420.35	464.135	441.181	402.566	502.65	478.086	379.755	399.421	381.948	368.109	359.836	356.761	432.795	299.894	353.824	418.477	358.429	345.562	374.818	441.054		404.62
1119	402.312	349.845	479.904	414.968	475.719	498.795	496.173	381.776	428.816	344.619	371.726	379.773	431.458	425.088	400.752	455.595	372.178	335.055	410.486	410.061	395.245	365.065	348.863	346.304	396.842	388.91	337.638	431.343	306.19	358.882		398.013
1120	343.509	352.404	470.99	474.387	441.199	573.023	461.8	412.462	400.585	373.379	275.664	426.507	463.759	497.269	425.573	383.307	324.999	360.405	442.672	402.318	424.561	308.414	379.136	349.355	405.735	460.353	390.453	322.898	313.215	357.981		400.61
1121	512.167	599.083	530.281	408.637	401.7	421.985	410.378	427.62	388.508	388.193	360.085	397.847	479.315	387.53	304.742	380.788	353.17	363.364	390.774	481.658	351.827	297.298	413.35	349.563	429.706	433.368	401.914	387.882	412.124	422.598		409.582
1122	415.653	447.186	579.71	372.752	443.542	534.028	481.077	391.845	377.797	365.584	346.37	391.026	352.683	407.256	396.249	475.006	343.302	398.401	382.743	707.557	433.163	333.101	342.154	370.349	331.772	337.149	387.456	381.293	367.555	399.636		409.78
1123	305.965	435.816	464.919	372.17	507.433	447.993	410.023	408.638	439.992	443.668	353.221	417.416	484.487	333.35	439.421	351.139	320.906	341.205	498.884	309.172	381.45	485.553	443.322	393.408	412.666	486.473	454.982	313.222	306.726	473.911		407.918
1124	532.916	478.049	616.616	488.161	435.189	354.159	570.899	439.273	428.432	402.305	327.362	527.37	493.872	358.5	431.074	415.65	443.964	340.675	504.464	406.559	397.747	361.477	317.321	355.116	491.245	390.661	364.912	390.387	416.379	389.083		428.994
1125	417.413	557.412	474.775	385.504	487.166	469.74	421.259	440.43	413.469	445.506	307.914	408.081	346.501	340.594	440.586	316.118	433.884	366.931	426.932	479.395	421.214	438.167	465.977	316.211	400.03	384.838	366.758	353.284	380.61	361.347		408.935
1126	413.352	388.189	531.226	582.767	491.085	395.354	390.189	476.566	461.194	353.994	370.879	420.148	563.572	367.018	426.709	431.863	436.349	418.363	412.394	320.616	376.064	377.893	527.319	330.521	470.257	410.757	312.052	333.725	367.343	300.456		415.274
1127	396.591	349.185	478.024	341.795	319.4	512.176	513.557	353.699	432.295	561.61	351.381	426.468	478.669	440.048	497.255	425.623	401.302	408.218	378.958	428.717	388.527	333.923	462.081	320.209	416.897	421.021	372.214	314.518	296.261	377.338		406.599
1128	439.342	358.629	442.629	349.052	410.122	420.911	388.486	413.484	426.809	383.084	337.593	364.951	463.961	416.886	322.636	362.05	389.024	352.123	410.187	423.283	449.565	388.538	432.194	353.426	433.802	384.598	343.379	360.421	392.936	402.299		393.88
1129	447.312	406.115	412.627	603.899	516.758	459.223	358.697	450.088	417.888	329.151	341.598	385.771	499.004	401.485	351.232	346.026	429.694	345.899	405.295	400.744	369.996	360.81	450.931	396.096	418.986	365.722	362.516	413.748	409.646	391.165		408.271
1130	307.683	386.525	478.113	613.987	516.474	385.366	405.829	395.411	423.379	479.107	304.497	455.314	460.792	402.73	421.176	464.488	440.513	350.417	416.897	382.595	415.665	339.279	363.864	322.325	369.421	432.528	371.674	364.882	359.471	388.942		407.312
1131	542.995	515.592	439.462	588.757	499.596	451.211	415.828	360.358	395.428	428.537	361.925	425.901	556.488	413.415	611.829	285.97	456.281	420.879	497.89	388.11	411.343	422.186	382.834	355.508	414.341	468.659	377.68	378.234	389.182	491.52		438.265
1132	455.932	353.714	506.417	549.546	487.895	503.39	495.904	452.716	515.359	385.584	294.256	432.185	477.325	442.931	523.478	446.252	396.889	408.867	401.713	339.798	430.847	335.327	402.578	332.481	359.473	470.015	422.181	338.874	328.41	369.992		422.011
1133	544.893	395.225	549.375	468.87	402.989	406.503	479.103	410.479	403.373	436.227	400.664	467.24	454.087	355.955	542.704	403.935	373.063	361.197	421.715	388.692	396.734	442.902	480.992	317.977	379.696	343.059	286.5	320.579	381.358	325.972		411.402
1134	438.288	419.09	453.844	411.69	390.289	472.143	372.978	482.502	431.551	427.009	407.793	385.141	391.806	413.188	339.363	502.951	384.923	437.105	388.757	361.248	469.955	380.094	387.016	328.599	368.738	388.916	463.436	386.958	406.054	394.838		409.542
1135	657.647	368.045	534.819	494.096	459.455	468.188	386.058	404.682	419.789	379.694	369.977	395.854	543.428	429.171	351.211	348.125	378.819	456.788	424.183	221.41	415.752	287.651	361.019	430.509	343.032	425.331	439.472	394.18	412.19	362.378		412.098
1136	408.724	414.122	723.684	393.304	475.119	474.337	476.669	401.759	410.808	397.113	418.964	379.728	440.048	411.7	444.612	447.825	356.188	365.399	565.389	430.403	331.265	457.043	427.785	341.283	388.868	427.54	294.434	315.938	400.633	412.295		421.099
1137	378.043	430.853	477.99	377.624	434.553	420.294	493.408	427.482	361.285	332.726	366.76	403.38	511.058	377.309	361.508	433.633	309.956	378.799	544.216	416.292	347.507	358.611	426.463	332.01	427.769	396.575	424.907	371.29	346.042	399.422		402.259
1138	390.696	541.755	468.219	479.377	482.097	522.162	406.241	444.32	447.98	344.117	312.589	440.623	432.787	461.52	404.13	358.702	407.323	402.838	418.75	406.096	422.533	436.377	412.939	341.303	383.64	430.394	398.727	329.725	477.183	366.776		419.064
1139	433.983	550.207	572.909	487.216	412.949	420.838	437.596	445.956	431.81	350.915	433.133	395.022	404.06	472.787	404.691	426.785	374.011	339.13	350.06	352.061	378.923	440.607	384.083	317.628	431.625	348.499	310.667	392.52	400.789	340.768		408.074
1140	384.602	449.552	532.436	338.207	400.806	394.325	413.921	389.348	342.339	515.302	402.993	423.848	342.15	506.676	364.976	423.183	365.725	401.289	346.533	379.129	384.125	273.896	421.179	452.341	340.238	483.677	413.387	409.494	353.093	309.201		398.599
1141	372.752	395.77	491.755	377.238	439.69	461.616	527.657	426.764	439.557	360.228	362.782	393.918	434.785	374.192	386.865	421.452	339.642	383.908	481.843	411.265	415.384	438.663	353.85	309.204	367.226	375.646	335.677	356.442	418.808	318.022		399.087
1142	547.08	418.513	429.406	359.223	458.97	445.814	509.317	447.413	354.321	434.931	354.624	413.953	495.333	385.946	426.378	428.755	374.032	429.941	426.113	390.35	340.942	419.879	339.198	361.687	419.913	341.271	496.46	255.246	400.789	345.158		408.365
1143	367.981	426.661	489.458	393.978	385.456	511.374	406.927	446.479	366.287	373.796	352.1	452.209	412.492	430.272	351.632	390.663	368.857	395.453	334.504	390.861	330.058	503.884	325.573	373.305	437.553	424.469	461.621	418.353	426.559	403.388		405.073
1144	343.802	543.194	523.275	402.272	479.45	366.717	384.624	410.727	357.844	384.692	335.685	414.937	430.121	421.985	337.888	378.258	400.696	414.388	371.934	352.942	431.567	374.452	448.352	334.807	375.415	368.92	330.418	286.27	422.851	331.767		392.008
1145	332.498	430.244	499.845	406.616	485.307	564.969	354.758	352.86	443.382	440.412	375.283	384.737	606.357	392.235	386.076	410.036	366.809	410.036	265.338	382.439	296.477	388.526	499.002	299.728	356.564	419.347	423.215	359.572	431.192	339.396		403.442
1146	406.361	435.106	522.88	591.113	406.151	377.823	458.797	450.001	412.052	388.473	448.689	407.949	428.612	433.492	338.513	398.938	354.146	450.849	416.873	409.28	391.399	333.903	408.595	299.419	335.091	392.332	368.945	435.69	313.357	362.75		405.919
1147	493.323	496.455	493.236	424.785	407.912	553.154	506.891	386.42	417.138	318.11	619.215	385.625	444.243	462.688	333.956	398.183	309.742	420.649	434.402	389.209	396.849	441.99	485.507	343.591	341.39	370.567	368.154	400.766	350.736	371.645		418.884
1148	407.307	390.114	469.022	524.544	422.877	470.744	468.399	386.008	505.317	422.827	412.465	494.464	371.728	538.788	377.121	323.304	425.139	395.245	377.669	325.808	302.564	470.627	364.39	396.512	408.578	403.687	412.645	400.69	359.74	298.593		410.897
1149	496.936	473.073	472.94	441.292	424.962	554.383	363.768	362.609	388.871	402.279	474.835	435.641	500.8	516.905	300.324	423.305	294.741	388.544	365.056	405.853	427.349	398.598	418.236	272.686	344.021	457.237	384.365	382.239	330.849	362.262		408.832
1150	554.797	335.988	503.186	435.39	426.512	486.382	378.248	457.086	413.417	347.396	411.584	422.653	461.191	321.778	396.209	388.886	297.042	391.639	351.284	350.668	285.725	332.518	442.8	319.269	569.007	482.025	269.917	355.319	363.635	330.162		396.057
1151	452.766	343.068	488.703	536.222	463.66	365.211	494.82	385.916	428.567	436.737	484.877	410.989	447.764	374.883	385.842	463.437	332.874	430.284	330.464	314.54	391.839	372.825	464.678	357.397	381.4	399.908	393.47	296.252	338.777	349.172		403.911
1152	471.563	287.455	506.84	411.543	390.541	451.622	521.673	422.671	463.272	533.523	415.991	443.091	456.842	412.317	489.139	371.144	412.656	408.575	387.313	323.603	365.265	356.371	494.663	356.547	353.391	369.591	330.049	394.364	387.322	376.469		412.18
1153	516.041	529.359	478.937	320.992	480.103	516.593	491.979	409.765	368.75	341.535	409.829	403.651	410.059	465.062	316.595	360.271	440.658	402.242	431.561	367.404	326.815	368.262	387.964	348.567	378.308	462.6	385.831	408.481	402.662	350.479		409.379
1154	449.525	405.626	482.931	413.173	450.855	382.981	391.029	432.478	418.406	378.939	481.916	437.454	355.563	394.402	291.962	444.701	382.216	345.131	456.81	372.434	372.141	354.086	344.479	339.885	438.566	457.425	400.142	394.148	300.713	384.809		398.497
1155	402.298	363.643	472.63	436.907	576.57	490.646	314.941	432.61	374.967	388.536	502.527	361.4	473.415	403.032	324.444	340.496	368.955	351.007	365.71	455.769	373.227	378.524	452.641	270.08	349.932	440.919	362.27	402.218	369.202	344.278		398.126
1156	391.345	290.685	457.746	458.958	444.063	497.608	444.439	362.291	427.373	466.899	355.308	448.696	363.294	450.553	477.626	347.254	398.295	598.303	373.37	369.456	420.289	474.637	418.469	309.074	554.226	442.53	475.071	371.08	287.379	403.199		419.317
1157	429.508	384.688	433.513	614.845	343.605	421.665	475.029	453.541	371.743	413.311	373.576	385.229	359.466	426.004	332.258	360.046	351.02	364.1	324.388	361.992	366.648	343.846	429.392	381.265	389.492	523.26	453.525	398.49	324.168	358.606		398.274
1158	365.85	353.498	459.131	614.445	418.454	600.787	393.995	485.925	368.456	386.094	389.553	411.375	391.074	425.83	384.176	352.865	309.459	435.477	315.507	356.184	347.048	472.809	463.912	302.023	415.362	432.502	387.581	386.623	402.661	323.245		405.063
1159	532.021	323.952	524.56	595.022	474.476	399.971	305.379	408.448	461.125	442.528	505.317	407.456	353.845	368.705	371.045	448.019	313.089	427.981	301.134	395.516	391.729	455.056	492.718	311.704	429.093	406.275	363.467	389.665	303.581	400.043		410.097
1160	459.364	392.379	553.008	459.073	420.333	496.019	608.111	431.02	403.985	408.868	403.029	377.963	507.418	478.405	380.598	507.393	485.317	437.817	283.797	322.245	398.896	394.908	402.441	322.794	397.629	487.394	406.451	433.614	390.047	335.757		426.202
1161	503.08	393.799	577.033	368.003	439.775	475.66	406.931	387.852	415.915	427.322	387.351	387.356	447.496	439.421	426.365	411.383	376.985	415.229	362.659	482.385	397.226	282.822	384.168	320.159	389.084	461.386	362.195	417.564	388.694	330.979		408.876
1162	502.91	267.255	473.783	427.347	441.417	497.935	438.176	486.309	476.824	415.686	422.238	452.672	554.449	444.619	413.675	286.039	389.244	309.895	444.235	423.035	419.479	484.584	441.991	341.112	443.582	417.056	370.881	393.794	366.196	333.882		419.343
1163	467.511	379.339	434.282	356.646	464.828	390.692	532.918	431.379	437.05	385.322	412.652	401.814	359.238	335.221	412.933	417.532	484.57	397.892	402.859	442.097	354.616	394.575	539.488	394.791	446.975	500.791	313.488	314.457	367.827	326.306		410.003
[truncated: 2,157 more rows]
[truncated: 4 more columns]

## Sheet: Mg Ca
Mg/Ca (mmol/mol)
[truncated: 3,321 more rows]
[truncated: 4 more columns]

## Sheet: Sr Ca
Sr/Ca (mmol/mol)
[truncated: 3,321 more rows]
[truncated: 4 more columns]

## Sheet: Ba Ca
Ba/Ca (μmol/mol)
[truncated: 3,321 more rows]
[truncated: 4 more columns]

## Sheet: U Ca
U/Ca (μmol/mol)
[truncated: 3,321 more rows]
[truncated: 4 more columns]
